# Supplementary material for: Consistent Stool Metagenomic Biomarkers Associated with the Response To Melanoma Immunotherapy
Source: mSystems. 2023 Feb 21;8(2):e01023-22. doi: 10.1128/msystems.01023-22 (PMC10134792; doi:10.1128/msystems.01023-22)
Supplement: TABLE S1 [file msystems.01023-22-s0005.xlsx]

## Sheet: Table S1
Summary data and sequencing statistics about metagenomes included in the analysis.
sampleid	response	dataset	filtered reads
ERR2162200	NR	Gopalakrishnan_2019	12208732
ERR2162201	R	Gopalakrishnan_2019	13903134
ERR2162202	NR	Gopalakrishnan_2019	20769171
ERR2162203	R	Gopalakrishnan_2019	8689203
ERR2162204	NR	Gopalakrishnan_2019	8047916
ERR2162205	R	Gopalakrishnan_2019	21569606
ERR2162206	R	Gopalakrishnan_2019	13483679
ERR2162207	NR	Gopalakrishnan_2019	8923110
ERR2162208	NR	Gopalakrishnan_2019	18951049
ERR2162209	NR	Gopalakrishnan_2019	19975680
ERR2162210	NR	Gopalakrishnan_2019	14315483
ERR2162211	R	Gopalakrishnan_2019	19693132
ERR2162212	R	Gopalakrishnan_2019	19084879
ERR2162213	NR	Gopalakrishnan_2019	20110444
ERR2162214	R	Gopalakrishnan_2019	15295360
ERR2162215	NR	Gopalakrishnan_2019	18204839
ERR2162216	R	Gopalakrishnan_2019	21481235
ERR2162217	R	Gopalakrishnan_2019	13513800
ERR2162218	NR	Gopalakrishnan_2019	12921400
ERR2162219	R	Gopalakrishnan_2019	16211509
ERR2162220	R	Gopalakrishnan_2019	17282711
ERR2162221	R	Gopalakrishnan_2019	18950205
ERR2162222	R	Gopalakrishnan_2019	13220322
ERR2162223	NR	Gopalakrishnan_2019	13330528
ERR2162224	R	Gopalakrishnan_2019	17257431
ERR6229432	NR	Lee_2022	40656588
ERR6230245	R	Lee_2022	4315849
ERR6230278	R	Lee_2022	6235191
ERR6230326	NR	Lee_2022	8091332
ERR6230340	NR	Lee_2022	8251901
ERR6231475	NR	Lee_2022	9916883
ERR6231548	NR	Lee_2022	6244002
ERR6231616	R	Lee_2022	11697786
ERR6232382	NR	Lee_2022	13872102
ERR6232425	NR	Lee_2022	10007036
ERR6232458	NR	Lee_2022	13759554
ERR6232518	NR	Lee_2022	11779073
ERR6232521	R	Lee_2022	5121425
ERR6232522	NR	Lee_2022	7645386
ERR6232523	NR	Lee_2022	6493532
ERR6232524	R	Lee_2022	31085783
ERR6232525	NR	Lee_2022	8580243
ERR6232526	NR	Lee_2022	9286160
ERR6232527	NR	Lee_2022	20221123
ERR6232528	R	Lee_2022	9103001
ERR6232529	R	Lee_2022	8676338
ERR6232686	NR	Lee_2022	13658216
ERR6232687	R	Lee_2022	7852708
ERR6232688	R	Lee_2022	14382930
ERR6233692	NR	Lee_2022	10241009
ERR6233693	NR	Lee_2022	10403579
ERR6233694	NR	Lee_2022	20295078
ERR6233695	NR	Lee_2022	43452685
ERR6235716	NR	Lee_2022	7404203
ERR6235717	NR	Lee_2022	8610284
ERR6235718	NR	Lee_2022	18897563
ERR6236131	R	Lee_2022	14855506
ERR6239138	R	Lee_2022	5854956
ERR6239139	R	Lee_2022	21123427
ERR6243877	NR	Lee_2022	15927133
ERR6243878	R	Lee_2022	25161185
ERR6243879	R	Lee_2022	9836458
ERR6243880	R	Lee_2022	22374446
ERR6248618	NR	Lee_2022	12252321
ERR6254869	NR	Lee_2022	14498272
ERR6254870	NR	Lee_2022	20216719
ERR6254871	NR	Lee_2022	19859305
ERR6257997	NR	Lee_2022	12983517
ERR6264280	R	Lee_2022	32943366
ERR6264281	NR	Lee_2022	48755968
ERR6267711	NR	Lee_2022	8117568
ERR6267712	R	Lee_2022	22724163
ERR6271719	NR	Lee_2022	19992104
ERR6271720	NR	Lee_2022	9875054
ERR6271721	NR	Lee_2022	38533506
ERR6273965	NR	Lee_2022	40322502
ERR6275652	NR	Lee_2022	26871525
ERR6275659	NR	Lee_2022	17628211
ERR6275661	NR	Lee_2022	76849709
ERR6275663	R	Lee_2022	30164784
ERR6275664	NR	Lee_2022	13914026
ERR6275665	R	Lee_2022	20960672
ERR6275666	NR	Lee_2022	27417530
ERR6275667	R	Lee_2022	17234807
ERR6275668	NR	Lee_2022	44470714
ERR6275669	R	Lee_2022	19698037
ERR6275670	NR	Lee_2022	21646967
ERR6275671	NR	Lee_2022	15892252
ERR6275672	NR	Lee_2022	15011754
ERR6275673	NR	Lee_2022	29447183
ERR6275674	R	Lee_2022	66988932
ERR6275675	R	Lee_2022	26234602
ERR6275676	R	Lee_2022	14534407
ERR6275677	NR	Lee_2022	32222986
ERR6275678	R	Lee_2022	5309090
ERR6275679	NR	Lee_2022	14493818
ERR6275680	NR	Lee_2022	30904133
ERR6275681	R	Lee_2022	4227934
ERR6275682	NR	Lee_2022	16542995
ERR6275683	NR	Lee_2022	22697292
ERR6275684	NR	Lee_2022	6610235
ERR6279614	NR	Lee_2022	14722429
ERR6279615	R	Lee_2022	5398596
ERR6279616	R	Lee_2022	10967024
ERR6279618	NR	Lee_2022	47591581
ERR6279619	R	Lee_2022	17664669
ERR6279620	NR	Lee_2022	9770777
ERR6279621	R	Lee_2022	9382281
ERR6279622	NR	Lee_2022	31119103
ERR6279623	R	Lee_2022	18767585
ERR6279624	R	Lee_2022	39574683
ERR6279625	NR	Lee_2022	23027038
ERR6279626	NR	Lee_2022	27137088
ERR6279627	NR	Lee_2022	12130098
ERR6279628	NR	Lee_2022	30798948
ERR6279629	NR	Lee_2022	14747867
ERR6279644	R	Lee_2022	21333527
ERR6279645	R	Lee_2022	9842630
ERR6279646	NR	Lee_2022	6001825
ERR6279647	NR	Lee_2022	32539127
ERR6279648	R	Lee_2022	17505364
ERR6279649	NR	Lee_2022	9846473
ERR6279650	R	Lee_2022	9599887
ERR6279651	R	Lee_2022	10193217
ERR6279652	R	Lee_2022	7268504
ERR6279653	NR	Lee_2022	20469242
ERR6279654	NR	Lee_2022	30081164
ERR6279655	NR	Lee_2022	65630776
ERR6279656	NR	Lee_2022	25507638
ERR6279657	R	Lee_2022	88791882
ERR6279658	NR	Lee_2022	5516251
ERR6279659	NR	Lee_2022	20070422
ERR6279660	NR	Lee_2022	13022380
ERR6279661	R	Lee_2022	56340314
ERR6279662	R	Lee_2022	16268615
ERR6279663	R	Lee_2022	21429018
ERR6279664	R	Lee_2022	28705295
ERR6279665	R	Lee_2022	20166108
ERR6279666	R	Lee_2022	38594234
ERR6279667	R	Lee_2022	30863222
ERR6279668	NR	Lee_2022	7839706
ERR6279669	NR	Lee_2022	101842665
ERR6279670	NR	Lee_2022	64592045
ERR6279671	NR	Lee_2022	17531588
ERR6279672	NR	Lee_2022	40109745
ERR6279673	NR	Lee_2022	14037072
ERR6279674	R	Lee_2022	24040971
ERR6279675	NR	Lee_2022	17024815
ERR6279676	R	Lee_2022	38373717
ERR6279677	R	Lee_2022	35036215
ERR6279678	NR	Lee_2022	31402433
ERR6279679	NR	Lee_2022	21007864
ERR6279680	R	Lee_2022	16503945
ERR6279681	R	Lee_2022	57175131
ERR6279682	NR	Lee_2022	15775267
ERR6279683	NR	Lee_2022	12935409
ERR6280899	R	Lee_2022	74745966
ERR6280907	NR	Lee_2022	40214421
ERR6280910	R	Lee_2022	24416994
ERR6280948	R	Lee_2022	8322599
ERR6281000	NR	Lee_2022	52752104
ERR6281340	NR	Lee_2022	29252509
ERR6281341	R	Lee_2022	43416721
ERR6281342	NR	Lee_2022	20010430
ERR6281343	NR	Lee_2022	58379107
ERR6281344	R	Lee_2022	27480232
ERR6281431	R	Lee_2022	15230007
ERR6281432	NR	Lee_2022	58039359
ERR6281433	R	Lee_2022	16225587
ERR6281434	NR	Lee_2022	74711625
ERR6281448	R	Lee_2022	35804441
ERR6281499	R	Lee_2022	13786070
ERR6281500	NR	Lee_2022	40480568
ERR6281504	NR	Lee_2022	28748508
ERR6281505	NR	Lee_2022	12616150
ERR6281518	R	Lee_2022	58008222
ERR6281586	NR	Lee_2022	23113124
ERR6281658	NR	Lee_2022	21875657
ERR6281677	NR	Lee_2022	8510179
ERR6281751	NR	Lee_2022	37104703
ERR6281939	R	Lee_2022	8341712
ERR6281941	NR	Lee_2022	37642423
ERR6281942	NR	Lee_2022	57601872
ERR6281944	NR	Lee_2022	18742246
ERR6281997	R	Lee_2022	24951414
ERR6282070	NR	Lee_2022	41822297
ERR6282137	NR	Lee_2022	54134448
ERR6282298	R	Lee_2022	43791296
ERR6282383	NR	Lee_2022	69672167
SRR13022250	R	Davar_2021	17719633
SRR13022251	R	Davar_2021	17394371
SRR13022252	R	Davar_2021	7997705
SRR13022253	R	Davar_2021	10971674
SRR13022254	R	Davar_2021	21883583
SRR13022255	R	Davar_2021	4797208
SRR13022256	R	Davar_2021	4549603
SRR13022257	R	Davar_2021	6856272
SRR13022258	R	Davar_2021	13819269
SRR13022259	R	Davar_2021	11308960
SRR13022260	R	Davar_2021	5942371
SRR13022261	R	Davar_2021	10322780
SRR13022262	NR	Davar_2021	7268038
SRR13022263	NR	Davar_2021	8713673
SRR13022264	NR	Davar_2021	9248586
SRR13022265	R	Davar_2021	11972240
SRR13022266	NR	Davar_2021	12616919
SRR13022267	NR	Davar_2021	7440611
SRR13022268	NR	Davar_2021	11212959
SRR13022269	NR	Davar_2021	8800424
SRR13022270	R	Davar_2021	13023455
SRR13022271	NR	Davar_2021	14358723
SRR13022272	NR	Davar_2021	9851227
SRR13022273	NR	Davar_2021	11263770
SRR13022274	NR	Davar_2021	8364704
SRR13022275	NR	Davar_2021	6853073
SRR13022276	NR	Davar_2021	7607556
SRR13022277	NR	Davar_2021	9532011
SRR13022278	NR	Davar_2021	7047349
SRR13022279	NR	Davar_2021	21485684
SRR13022280	R	Davar_2021	18792958
SRR13022281	R	Davar_2021	18643933
SRR13022282	R	Davar_2021	17655229
SRR13022283	R	Davar_2021	23165748
SRR13022284	R	Davar_2021	22076908
SRR13022285	R	Davar_2021	17089734
SRR13022286	R	Davar_2021	22479939
SRR13022287	R	Davar_2021	11007900
SRR13022288	R	Davar_2021	8215671
SRR13022289	R	Davar_2021	8631378
SRR13022290	R	Davar_2021	8173432
SRR13022291	R	Davar_2021	11647177
SRR13022292	R	Davar_2021	6897609
SRR13022293	R	Davar_2021	8108211
SRR13022294	R	Davar_2021	6753533
SRR13022295	R	Davar_2021	8375885
SRR13022296	NR	Davar_2021	8959382
SRR13022297	R	Davar_2021	10955880
SRR13022298	NR	Davar_2021	9762964
SRR13022299	NR	Davar_2021	9542952
SRR13022300	NR	Davar_2021	11979802
SRR13022301	NR	Davar_2021	10713670
SRR13022302	R	Davar_2021	8733476
SRR13022303	NR	Davar_2021	10441399
SRR13022304	NR	Davar_2021	10100989
SRR13022305	NR	Davar_2021	9751855
SRR13022306	NR	Davar_2021	7834374
SRR13022307	NR	Davar_2021	15191132
SRR13022308	R	Davar_2021	10541544
SRR13022309	NR	Davar_2021	12528004
SRR13022310	NR	Davar_2021	12404529
SRR13022311	NR	Davar_2021	14625157
SRR13022312	NR	Davar_2021	19139206
SRR13022313	R	Davar_2021	9887284
SRR13022314	NR	Davar_2021	13978069
SRR13022315	NR	Davar_2021	15993580
SRR13022316	NR	Davar_2021	10358299
SRR13022317	NR	Davar_2021	13218446
SRR13022318	NR	Davar_2021	8283971
SRR13022319	R	Davar_2021	10430451
SRR13022320	R	Davar_2021	10446313
SRR13022321	NR	Davar_2021	14688781
SRR13022322	R	Davar_2021	11508840
SRR13022323	R	Davar_2021	6243326
SRR13022324	R	Davar_2021	9076699
SRR13022325	R	Davar_2021	11099866
SRR13022326	NR	Davar_2021	7189994
SRR13022327	R	Davar_2021	9529158
SRR13022328	NR	Davar_2021	10695637
SRR13022329	NR	Davar_2021	10915905
SRR13022330	NR	Davar_2021	18610465
SRR13022331	NR	Davar_2021	12619448
SRR13022332	NR	Davar_2021	9816181
SRR13022333	R	Davar_2021	13863168
SRR13022334	NR	Davar_2021	8911544
SRR13022335	NR	Davar_2021	10203276
SRR13022336	NR	Davar_2021	9106372
SRR13022337	NR	Davar_2021	10601758
SRR13022338	R	Davar_2021	14781691
SRR13022339	NR	Davar_2021	5901799
SRR13022340	NR	Davar_2021	6676340
SRR13022341	R	Davar_2021	9993650
SRR13022342	R	Davar_2021	11054777
SRR13022343	R	Davar_2021	9070250
SRR13022344	R	Davar_2021	10313295
SRR13022345	R	Davar_2021	13258811
SRR13022346	R	Davar_2021	9233790
SRR13022347	R	Davar_2021	12636390
SRR13022348	R	Davar_2021	9085852
SRR13022349	R	Davar_2021	11247538
SRR13022350	R	Davar_2021	9282696
SRR13022351	R	Davar_2021	10682901
SRR13022352	R	Davar_2021	8093548
SRR13022353	R	Davar_2021	11651833
SRR13022354	R	Davar_2021	11890078
SRR13022355	R	Davar_2021	10282694
SRR13022356	R	Davar_2021	12236897
SRR13022357	R	Davar_2021	8070857
SRR13022358	R	Davar_2021	7562242
SRR13022359	R	Davar_2021	9405850
SRR13022360	R	Davar_2021	9599626
SRR13022361	R	Davar_2021	9138198
SRR13022362	R	Davar_2021	9092799
SRR13022363	R	Davar_2021	9265642
SRR13022364	NR	Davar_2021	3617066
SRR13022365	R	Davar_2021	9216046
SRR13022366	R	Davar_2021	8793402
SRR13022367	R	Davar_2021	8157249
SRR13022368	R	Davar_2021	7774761
SRR13022369	R	Davar_2021	14928349
SRR13022370	R	Davar_2021	11607504
SRR13022371	R	Davar_2021	6144546
SRR13022372	R	Davar_2021	7307529
SRR13022373	R	Davar_2021	10750756
SRR13022374	R	Davar_2021	13162286
SRR13022375	NR	Davar_2021	9645275
SRR13022376	R	Davar_2021	8473570
SRR13022377	R	Davar_2021	8150025
SRR13022378	R	Davar_2021	15622056
SRR13022379	R	Davar_2021	4594516
SRR13022380	R	Davar_2021	11461401
SRR13022381	R	Davar_2021	9592599
SRR13022382	R	Davar_2021	10906008
SRR13022383	R	Davar_2021	12412626
SRR13022384	R	Davar_2021	2459905
SRR13022385	R	Davar_2021	19091438
SRR13022386	R	Davar_2021	13529244
SRR13022387	R	Davar_2021	9827735
SRR13022389	R	Davar_2021	9725921
SRR13022390	R	Davar_2021	10795656
SRR13022391	R	Davar_2021	9500349
SRR13022392	R	Davar_2021	10815470
SRR13022393	R	Davar_2021	11967432
SRR13022394	R	Davar_2021	17716310
SRR13022395	R	Davar_2021	16633552
SRR13022396	R	Davar_2021	6142883
SRR13022397	R	Davar_2021	17795351
SRR13022398	R	Davar_2021	9437208
SRR13022399	R	Davar_2021	19358007
SRR13022400	R	Davar_2021	11923861
SRR13022401	R	Davar_2021	10201584
SRR13022402	R	Davar_2021	10751741
SRR13022403	R	Davar_2021	13945766
SRR13022404	R	Davar_2021	18579604
SRR13022405	R	Davar_2021	10975565
SRR13022406	R	Davar_2021	11689440
SRR13022407	R	Davar_2021	14130678
SRR13022408	R	Davar_2021	13475174
SRR13022409	R	Davar_2021	15383549
SRR13022410	R	Davar_2021	14582831
SRR13022411	R	Davar_2021	13478940
SRR13022412	R	Davar_2021	6006800
SRR13022413	R	Davar_2021	11753052
SRR13022414	R	Davar_2021	12736846
SRR13022415	R	Davar_2021	10993593
SRR13022416	R	Davar_2021	10911150
SRR13022417	R	Davar_2021	15793666
SRR13022419	R	Davar_2021	8742715
SRR13022420	R	Davar_2021	12963276
SRR13022421	R	Davar_2021	9605815
SRR13022422	R	Davar_2021	7238127
SRR13022423	NR	Davar_2021	9798604
SRR13022424	R	Davar_2021	24700327
SRR13022425	NR	Davar_2021	11652492
SRR13022426	NR	Davar_2021	11453487
SRR13022427	R	Davar_2021	10630897
SRR13022428	NR	Davar_2021	3114370
SRR13022429	NR	Davar_2021	11687339
SRR13022430	NR	Davar_2021	11429939
SRR13022431	NR	Davar_2021	9558369
SRR13022432	NR	Davar_2021	7488394
SRR13022433	NR	Davar_2021	6415954
SRR13022434	NR	Davar_2021	8656215
SRR13022435	R	Davar_2021	6820401
SRR13022436	NR	Davar_2021	10651299
SRR13022437	NR	Davar_2021	9455162
SRR13022438	R	Davar_2021	9114423
SRR13022439	R	Davar_2021	9797153
SRR13022440	R	Davar_2021	10584533
SRR13022441	R	Davar_2021	9529450
SRR13022442	R	Davar_2021	6982543
SRR13022443	R	Davar_2021	9407473
SRR13022444	R	Davar_2021	8785084
SRR13022445	R	Davar_2021	9863997
SRR13022446	R	Davar_2021	9065289
SRR13022447	R	Davar_2021	11107519
SRR13022448	R	Davar_2021	9150893
SRR13022449	R	Davar_2021	10381199
SRR13022450	R	Davar_2021	20354246
SRR13022451	R	Davar_2021	10469207
SRR13022452	R	Davar_2021	9294303
SRR13022453	R	Davar_2021	13827382
SRR13022454	R	Davar_2021	8734722
SRR13022455	R	Davar_2021	9756585
SRR13022456	R	Davar_2021	9329662
SRR13022457	R	Davar_2021	10539772
SRR13022458	R	Davar_2021	10542620
SRR13022459	R	Davar_2021	12892789
SRR13022460	R	Davar_2021	10066708
SRR13022461	R	Davar_2021	23025955
SRR13022462	R	Davar_2021	7468790
SRR13022463	R	Davar_2021	10379689
SRR13022464	R	Davar_2021	10642738
SRR13022465	R	Davar_2021	10214205
SRR13068812	NR	Baruch_2021	30805692
SRR13068813	NR	Baruch_2021	13722187
SRR13068814	NR	Baruch_2021	10156287
SRR13068815	NR	Baruch_2021	15136714
SRR13068816	NR	Baruch_2021	14810175
SRR13068817	NR	Baruch_2021	14605933
SRR13068818	NR	Baruch_2021	13306155
SRR13068819	NR	Baruch_2021	11010369
SRR13068820	NR	Baruch_2021	7301569
SRR13068821	NR	Baruch_2021	11686099
SRR13068822	NR	Baruch_2021	15026298
SRR13068823	NR	Baruch_2021	11792122
SRR13068824	NR	Baruch_2021	11794298
SRR13068825	NR	Baruch_2021	12932597
SRR13068826	R	Baruch_2021	16058075
SRR13068827	R	Baruch_2021	21149041
SRR13068828	R	Baruch_2021	13739983
SRR13068829	NR	Baruch_2021	24553392
SRR13068830	NR	Baruch_2021	23109420
SRR13068831	NR	Baruch_2021	13769178
SRR13068832	NR	Baruch_2021	14709399
SRR13068833	NR	Baruch_2021	16167068
SRR13068834	NR	Baruch_2021	18892880
SRR13068835	R	Baruch_2021	22783170
SRR13068836	R	Baruch_2021	14472137
SRR13068837	R	Baruch_2021	24497818
SRR13068838	NR	Baruch_2021	13368363
SRR13068839	NR	Baruch_2021	11192141
SRR13068840	NR	Baruch_2021	13174628
SRR13068841	NR	Baruch_2021	17828787
SRR13068842	NR	Baruch_2021	12372662
SRR13068843	NR	Baruch_2021	24004359
SRR13068844	R	Baruch_2021	13056094
SRR13068845	R	Baruch_2021	11838492
SRR13068846	R	Baruch_2021	15391755
SRR13068847	NR	Baruch_2021	12707059
SRR13068848	NR	Baruch_2021	33518875
SRR13068849	NR	Baruch_2021	15685900
SRR13068850	NR	Baruch_2021	14105942
SRR13068851	NR	Baruch_2021	10575769
SRR13068852	R	Baruch_2021	12246895
SRR13068853	R	Baruch_2021	13080353
SRR16554624	NR	Spencer_2021	16642257
SRR16554625	R	Spencer_2021	3276071
SRR16554626	R	Spencer_2021	7352988
SRR16554627	NR	Spencer_2021	22449456
SRR16554628	R	Spencer_2021	22736713
SRR16554629	NR	Spencer_2021	108037
SRR16554630	NR	Spencer_2021	20689882
SRR16554631	R	Spencer_2021	4577983
SRR16554632	NR	Spencer_2021	25205633
SRR16554633	R	Spencer_2021	22152223
SRR16554634	NR	Spencer_2021	23147249
SRR16554635	R	Spencer_2021	6741884
SRR16554636	NR	Spencer_2021	19635555
SRR16554637	R	Spencer_2021	7585390
SRR16554638	R	Spencer_2021	20317758
SRR16554639	NR	Spencer_2021	16337162
SRR16554640	R	Spencer_2021	20777217
SRR16554641	R	Spencer_2021	24790833
SRR16554642	NR	Spencer_2021	5142280
SRR16554643	R	Spencer_2021	5413101
SRR16554644	R	Spencer_2021	3785154
SRR16554645	R	Spencer_2021	5182743
SRR16554646	NR	Spencer_2021	4502918
SRR16554647	R	Spencer_2021	23427210
SRR16554648	R	Spencer_2021	5603663
SRR16554649	R	Spencer_2021	6992553
SRR16554650	NR	Spencer_2021	21131193
SRR16554651	R	Spencer_2021	22214210
SRR16554652	R	Spencer_2021	31338870
SRR16554653	R	Spencer_2021	4302198
SRR16554654	R	Spencer_2021	23601777
SRR16554655	R	Spencer_2021	21171467
SRR16554656	NR	Spencer_2021	21722222
SRR16554657	R	Spencer_2021	23814576
SRR16554658	R	Spencer_2021	7326688
SRR16554659	NR	Spencer_2021	19446182
SRR16554660	R	Spencer_2021	20967514
SRR16554661	R	Spencer_2021	18549
SRR16554662	R	Spencer_2021	4401286
SRR16554663	R	Spencer_2021	7065477
SRR16554664	R	Spencer_2021	25828335
SRR16554665	R	Spencer_2021	23172198
SRR16554666	NR	Spencer_2021	23711907
SRR16554667	NR	Spencer_2021	9426681
SRR16554668	R	Spencer_2021	8071022
SRR16554669	NR	Spencer_2021	9111548
SRR16554670	NR	Spencer_2021	6310600
SRR16554671	R	Spencer_2021	6282081
SRR16554672	R	Spencer_2021	5664004
SRR16554673	R	Spencer_2021	4762763
SRR16554674	R	Spencer_2021	5853464
SRR16554675	R	Spencer_2021	5976357
SRR16554678	NR	Spencer_2021	3560212
SRR16554679	R	Spencer_2021	6242963
SRR16554680	NR	Spencer_2021	4367605
SRR16554681	R	Spencer_2021	7393519
SRR16554684	R	Spencer_2021	7353740
SRR16554686	NR	Spencer_2021	24952942
SRR16554687	R	Spencer_2021	5468990
SRR16554689	R	Spencer_2021	4572365
SRR16554691	NR	Spencer_2021	4737502
SRR16554692	NR	Spencer_2021	17062744
SRR16554693	R	Spencer_2021	17088991
SRR16554694	R	Spencer_2021	21235702
SRR16554695	NR	Spencer_2021	12763879
SRR16554696	NR	Spencer_2021	17990099
SRR16554697	R	Spencer_2021	5777443
SRR16554698	NR	Spencer_2021	2751054
SRR16554699	NR	Spencer_2021	14198797
SRR16554700	NR	Spencer_2021	8005054
SRR16554701	NR	Spencer_2021	19887784
SRR16554702	R	Spencer_2021	16107644
SRR16554703	R	Spencer_2021	18732457
SRR16554704	NR	Spencer_2021	4152114
SRR16554705	R	Spencer_2021	4939062
SRR16554706	R	Spencer_2021	13807979
SRR16554707	R	Spencer_2021	21442130
SRR16554708	R	Spencer_2021	6406587
SRR16554710	NR	Spencer_2021	12115764
SRR16554711	NR	Spencer_2021	20646733
SRR16554712	R	Spencer_2021	13383780
SRR16554713	R	Spencer_2021	9766587
SRR16554714	R	Spencer_2021	7015458
SRR16554715	R	Spencer_2021	6897008
SRR16554716	R	Spencer_2021	6945598
SRR16554717	R	Spencer_2021	8868993
SRR16554718	NR	Spencer_2021	6249483
SRR16554719	R	Spencer_2021	4741050
SRR16554720	R	Spencer_2021	5205156
SRR16554721	NR	Spencer_2021	6263958
SRR16554722	R	Spencer_2021	7429747
SRR16554723	NR	Spencer_2021	6032795
SRR16554724	NR	Spencer_2021	6973620
SRR16554725	NR	Spencer_2021	5080764
SRR16554726	NR	Spencer_2021	6336099
SRR16554727	R	Spencer_2021	3928801
SRR16554728	R	Spencer_2021	3570189
SRR16554729	R	Spencer_2021	5257648
SRR16554730	R	Spencer_2021	21012521
SRR16554731	R	Spencer_2021	4242249
SRR16554732	R	Spencer_2021	3672626
SRR16554733	R	Spencer_2021	13360482
SRR16554734	R	Spencer_2021	7219929
SRR16554735	NR	Spencer_2021	13241803
SRR16554736	R	Spencer_2021	18846562
SRR16554737	NR	Spencer_2021	24245715
SRR16554738	R	Spencer_2021	19342588
SRR16554739	NR	Spencer_2021	19737983
SRR16554740	R	Spencer_2021	7698187
SRR16554742	R	Spencer_2021	15123089
SRR16554743	R	Spencer_2021	12057938
SRR16554744	R	Spencer_2021	24093221
SRR16554745	NR	Spencer_2021	8859166
SRR16554746	R	Spencer_2021	18738733
SRR16554747	R	Spencer_2021	7059555
SRR16554748	NR	Spencer_2021	26137197
SRR16554749	R	Spencer_2021	8238939
SRR16554750	NR	Spencer_2021	6013729
SRR16554751	R	Spencer_2021	5460024
SRR16554752	R	Spencer_2021	4302207
SRR16554753	R	Spencer_2021	4633188
SRR16554754	NR	Spencer_2021	3932824
SRR16554755	R	Spencer_2021	7392811
SRR16554756	R	Spencer_2021	4619478
SRR16554757	NR	Spencer_2021	6977646
SRR16554758	NR	Spencer_2021	5307504
SRR16554759	R	Spencer_2021	6834142
SRR16554760	R	Spencer_2021	22577605
SRR16554761	NR	Spencer_2021	6898641
SRR16554762	R	Spencer_2021	7078934
SRR16554763	R	Spencer_2021	6727967
SRR16554764	NR	Spencer_2021	3907449
SRR16554765	R	Spencer_2021	6622715
SRR16554766	R	Spencer_2021	20361431
SRR16554767	R	Spencer_2021	19524810
SRR16554768	NR	Spencer_2021	7614855
SRR16554769	R	Spencer_2021	19629721
SRR16554770	R	Spencer_2021	9019235
SRR16554771	NR	Spencer_2021	25515644
SRR16554772	R	Spencer_2021	6672654
SRR16554773	NR	Spencer_2021	23919324
SRR16554774	R	Spencer_2021	21988936
SRR16554775	R	Spencer_2021	5137513
SRR16554776	R	Spencer_2021	20932383
SRR16554777	R	Spencer_2021	18843070
SRR16554778	NR	Spencer_2021	14294379
SRR16554779	NR	Spencer_2021	22190583
SRR16554780	NR	Spencer_2021	18872547
SRR16554781	R	Spencer_2021	20144469
SRR16554782	R	Spencer_2021	5024302
SRR16554783	NR	Spencer_2021	3511524
SRR16554784	R	Spencer_2021	21494187
SRR16554785	R	Spencer_2021	21395788
SRR16554786	R	Spencer_2021	25526962
SRR16554787	R	Spencer_2021	19129926
SRR16554788	NR	Spencer_2021	20394880
SRR16554789	NR	Spencer_2021	22833165
SRR16554790	NR	Spencer_2021	23712682
SRR5930493	NR	Frankel_2017	31645582
SRR5930494	R	Frankel_2017	49050349
SRR5930495	NR	Frankel_2017	39091679
SRR5930497	R	Frankel_2017	41576134
SRR5930498	R	Frankel_2017	48144468
SRR5930499	R	Frankel_2017	41796264
SRR5930501	NR	Frankel_2017	31149471
SRR5930502	R	Frankel_2017	44385124
SRR5930503	R	Frankel_2017	48177030
SRR5930504	R	Frankel_2017	39705387
SRR5930505	R	Frankel_2017	44143312
SRR5930506	R	Frankel_2017	49636477
SRR5930507	NR	Frankel_2017	42673648
SRR5930508	NR	Frankel_2017	38703644
SRR5930509	NR	Frankel_2017	37749542
SRR5930510	NR	Frankel_2017	22923574
SRR5930511	R	Frankel_2017	21495525
SRR5930512	NR	Frankel_2017	23655541
SRR5930513	NR	Frankel_2017	15552616
SRR5930514	NR	Frankel_2017	26929096
SRR5930515	NR	Frankel_2017	22213301
SRR5930516	R	Frankel_2017	40831087
SRR5930517	NR	Frankel_2017	27527194
SRR5930518	NR	Frankel_2017	44589758
SRR5930519	NR	Frankel_2017	42554961
SRR5930520	NR	Frankel_2017	37065347
SRR5930521	NR	Frankel_2017	28363542
SRR5930522	NR	Frankel_2017	18661008
SRR5930523	R	Frankel_2017	20107417
SRR5930526	NR	Frankel_2017	53469198
SRR5930527	R	Frankel_2017	45775119
SRR5930528	NR	Frankel_2017	47687257
SRR5930529	R	Frankel_2017	44168902
SRR5930530	R	Frankel_2017	41966598
SRR5930531	R	Frankel_2017	37888662
SRR5930532	NR	Frankel_2017	49566261
SRR5930533	R	Frankel_2017	22833179
SRR5930534	R	Frankel_2017	23117693
SRR5930536	R	Frankel_2017	47271597
SRR6000869	NR	Matson_2019	77438372
SRR6000870	R	Matson_2019	30447406
SRR6000871	R	Matson_2019	26570231
SRR6000873	NR	Matson_2019	20594600
SRR6000874	NR	Matson_2019	31371023
SRR6000877	NR	Matson_2019	69785072
SRR6000878	NR	Matson_2019	34762918
SRR6000890	NR	Matson_2019	19224587
SRR6000891	NR	Matson_2019	23225817
SRR6000892	NR	Matson_2019	50939476
SRR6000893	R	Matson_2019	20692216
SRR6000894	NR	Matson_2019	36429964
SRR6000895	NR	Matson_2019	48238361
SRR6000896	NR	Matson_2019	51061916
SRR6000899	NR	Matson_2019	51233570
SRR6000900	R	Matson_2019	27842980
SRR6000901	R	Matson_2019	53594952
SRR6000902	NR	Matson_2019	29317985
SRR6000903	R	Matson_2019	23591707
SRR6000905	NR	Matson_2019	72547075
SRR6000906	R	Matson_2019	38946609
SRR6000907	NR	Matson_2019	33822523
SRR6000908	R	Matson_2019	27083695
SRR6000909	NR	Matson_2019	43173492
SRR6000910	NR	Matson_2019	35586360
SRR6000911	R	Matson_2019	31761311
SRR6000912	R	Matson_2019	39179356
SRR6000920	R	Matson_2019	64626829
SRR6000921	NR	Matson_2019	32124456
SRR6000931	R	Matson_2019	50798863
SRR6000932	R	Matson_2019	20382516
SRR6000940	NR	Matson_2019	38549926
SRR6000942	NR	Matson_2019	20910705
SRR6000944	NR	Matson_2019	73455887
SRR6000945	NR	Matson_2019	24016193
SRR6000946	R	Matson_2019	22926981
SRR6000947	NR	Matson_2019	46471699
SRR6000949	NR	Matson_2019	65703020
