# Supplementary material for: Consistent Stool Metagenomic Biomarkers Associated with the Response To Melanoma Immunotherapy
Source: mSystems. 2023 Feb 21;8(2):e01023-22. doi: 10.1128/msystems.01023-22 (PMC10134792; doi:10.1128/msystems.01023-22)
Supplement: TABLE S2 [file msystems.01023-22-s0006.xlsx]

## Sheet: Table S2
Reproducible taxonomic biomarkers linked to immunotherapy outcome with differential coefficients.
Species	Frankel_2017	Gopalakrishnan_2018	Matson_2018	Baruch_2021	Davar_2021	Spencer_2021	Lee_2022	Status
Acidaminococcus_intestini	0	0	0	3.78069338575006	3.80123494975269	-0.085636609857497	NA	POSITIVE
Bacteroides_ovatus	0	0.503336864088972	1.19632718535286	0	5.9667107950896	-0.231861719553885	0.489086245381496	POSITIVE
Bacteroides_vulgatus	0	0.510167109345396	0.410977816303784	0	1.26041339747608	0.21047734313685	-0.0503373395565532	POSITIVE
Bifidobacterium_adolescentis	0	0	0.359533278366143	4.86709621921182	0	0.874906024272027	0.470354412877224	POSITIVE
Bifidobacterium_longum	0	0	1.61938152285438	1.69579670205712	0	-0.584127703373847	0.198201154553554	POSITIVE
Blautia_wexlerae	1.52147443554664	0	0.798379933556134	2.15800044313073	0	0.0647440686174061	-0.380978609240391	POSITIVE
Collinsella_aerofaciens	0	0	1.55777142020088	2.94818422570825	3.324509133026	-0.25414098209661	1.10677442439761	POSITIVE
Eubacterium_rectale	0	0	0	4.28904077783227	5.84436248652637	0.483936777646127	0.141391908013485	POSITIVE
Eubacterium_siraeum	0.537276878574137	0.928624274705847	1.12207559319359	0	0	0.569232991272989	-0.383956814921238	POSITIVE
Faecalibacterium_prausnitzii	0.662018134811167	1.08938813445469	0.374149339368159	0.581159088760614	1.96596675030887	0.585596969658914	0.167438720547817	POSITIVE
Fusicatenibacter_saccharivorans	0	0.357219595958789	0	2.74909982457757	0	-0.201639482443747	0.204796527707241	POSITIVE
Parabacteroides_distasonis	0	0.826254727815588	0	0	3.1567286144942	-0.0613657922200535	-0.455227519190647	POSITIVE
Parabacteroides_merdae	0	0	1.01563719483238	0	4.04805635325611	0.0754676520176556	0.229586755120418	POSITIVE
Phascolarctobacterium_faecium	0	0.457087802266081	0	0	4.33706878535449	-0.0555402577571247	NA	POSITIVE
Roseburia_faecis	0	0.281554395829638	0.426554432233388	0.567025396972895	2.820722688362	0.291403090889039	-0.00590624920163374	POSITIVE
Roseburia_hominis	0.675226047256235	0.368952038263281	0	0	1.69711502306163	-0.184806266491828	0.310565565907619	POSITIVE
Ruminococcus_bicirculans	1.22314853928352	0.39065457371374	0	0	0	0.249174451763215	-0.146215821421482	POSITIVE
Ruminococcus_bromii	1.27540762684608	1.21368324992557	0	0	0.968874860927463	-0.035069519346175	-0.130881334460118	POSITIVE
Ruthenibacterium_lactatiformans	0	0	0.341385534127767	0	4.95161961428821	0.0228880330272343	-0.272177482760289	POSITIVE
Adlercreutzia_equolifaciens	0	-0.39575457337002	-0.42310210494179	0	0	-0.210332700674948	-0.0475863467815898	NEGATIVE
Asaccharobacter_celatus	0	-0.39031445744137	-0.486202204505389	0	0	-0.281882533495841	0.319199954354427	NEGATIVE
Bacteroides_cellulosilyticus	0	0	-0.535334074775164	0	-8.2538964856416	-0.483093598549781	0.494638477646969	NEGATIVE
Bacteroides_thetaiotaomicron	-0.66855298020577	-0.670097885156671	-0.969419026652758	0	-0.162545691803098	0.0240945278950359	0.324216400468013	NEGATIVE
Coprococcus_comes	-0.971810564777609	0	-0.757498884478991	0	0	0.116949964622441	0.0386470306750752	NEGATIVE
Dialister_invisus	0	-0.450458524251978	0	0	-3.41536737568676	NA	-0.386294032252171	NEGATIVE
Firmicutes_bacterium_CAG_145	-1.01797287204003	0	-0.63942542103905	0	0	NA	0.976515119158886	NEGATIVE
Oscillibacter_sp_CAG_241	-1.84512452819085	0	0	0	-8.01809574253857	-1.23534730977338	0.059580301129482	NEGATIVE
Proteobacteria_bacterium_CAG_139	0	-0.328143713499109	-0.773100519458239	0	0	-0.375833967392859	NA	NEGATIVE
