# Supplementary material for: Consistent Stool Metagenomic Biomarkers Associated with the Response To Melanoma Immunotherapy
Source: mSystems. 2023 Feb 21;8(2):e01023-22. doi: 10.1128/msystems.01023-22 (PMC10134792; doi:10.1128/msystems.01023-22)
Supplement: TABLE S3 [file msystems.01023-22-s0007.xlsx]

## Sheet: Table S3
Reproducible functional biomarkers linked to immunotherapy outcome with differential coefficients.
KO	Description	Frankel_2017	Gopalakrishnan_2019	Matson_2019	Baruch_2021	Davar_2021	Spencer_2021	Lee_2022
K00022	HADH | 3-hydroxyacyl-CoA dehydrogenase	1.10875889662765	0.777864011074875	0	0	0	0.897866296926162	0.316864850846143
K00886	ppgK | polyphosphate glucokinase	0.918261140623314	0	1.16650983422451	0	0	0.119468259969375	0.134283888069006
K00936	pdtaS | two-component system, sensor histidine kinase PdtaS	0	1.52875636711297	1.28744634717159	2.34434037578955	0	0.600048470655105	0.0884461206468064
K01009	L-glutamine-phosphate cytidylyltransferase	0.811443299093468	0.932406636025284	0	0	0	0.67228894249501	0.353175076571317
K01136	IDS | iduronate 2-sulfatase	0	0.913995893742417	0	0	2.53241332973524	0.876630473294876	0.205506580797048
K01202	GALC | galactosylceramidase	1.33830925826095	0.858555646683548	0	0	0	0.597607183614395	0.474623116579862
K01210	glucan 1,3-beta-glucosidase	0	0	0.94741365044765	1.70030682457342	0	0.226634907880447	0.205135988918157
K01218	gmuG | mannan endo-1,4-beta-mannosidase	0.887218147554619	0.736743303086136	0	0	0	0.638790416875503	0.194578397003027
K01496	hisI | phosphoribosyl-AMP cyclohydrolase	0	0.970591517235611	0	1.75131242645636	0	0.733992028394363	0.11453001472077
K01523	hisE | phosphoribosyl-ATP pyrophosphohydrolase	0	0.82280853583989	0	1.48371034038916	0	0.552499938169143	0.160443606701704
K01807	rpiA | ribose 5-phosphate isomerase A	0	0	0	2.02540343178167	1.62972077335401	0.133024501958511	0.0851250392468888
K02278	cpaA, tadV | prepilin peptidase CpaA	0	0.713720293785904	0	0	3.10950454677625	0.634875583806655	0.188336300578924
K02398	flgM | negative regulator of flagellin synthesis FlgM	0	0	0	1.91661482227697	2.01839032377287	0.199469733396194	0.00446317243299071
K02417	fliN | flagellar motor switch protein FliN	0	0	0	1.79219435823812	2.28867753948255	0.402042675176284	0.056260841813894
K02433	gatA, QRSL1 | aspartyl-tRNA(Asn)/glutamyl-tRNA(Gln) amidotransferase subunit A	0	1.02472624375996	0	3.00838487518682	0	0.340181040921829	0.101694690910192
K02653	pilC | type IV pilus assembly protein PilC	0	0.953317137505387	0	2.15901928318396	2.1912842651753	0.837768602529189	0.0925104794176537
K03412	cheB | two-component system, chemotaxis family, protein-glutamate methylesterase/glutaminase	0.671375662126763	0	0	0	1.69636800493284	0.460782694974563	0.151496502486082
K03480	glcT | transcriptional antiterminator	0	0.813956769253586	0	2.26396983040228	0	0.66641359345021	0.0137966060163695
K03688	ubiB, aarF | ubiquinone biosynthesis protein	0	0	0	1.99077599419012	1.62990644182249	0.270795393148086	0.0896530849011857
K03707	tenA | thiaminase (transcriptional activator TenA)	0	0.988724203850601	0	1.58175992144003	0	0.271654534497878	0.135469059375139
K03727	helY | ATP-dependent RNA helicase HelY	0.896501213350518	0	1.03948887913875	0	0	0.391283440747878	0.164140778508993
K03929	pnbA | para-nitrobenzyl esterase	0	0.799934299733017	0	2.29859822166815	0	0.309567260900161	0.209607723084303
K04092	tyrA1 | chorismate mutase	1.04219052199386	0	1.10122701256923	2.46671133411779	0	0.368887472310684	0.166452485051962
K05275	pyridoxine 4-dehydrogenase	0	0	0.957120088035388	1.43789779318228	0	0.0395070792824244	0.145214485851141
K05364	pbpA | penicillin-binding protein A	0	0.761570723797653	0	0	2.45933147872968	0.757975030103347	0.15526068481526
K06117	glycerol-1-phosphatase	0.876975446977837	0	1.23452713816814	1.95919399631872	0	0.425353455701492	0.162921967831464
K06283	spoIIID | putative DeoR family transcriptional regulator, stage III sporulation protein D	0	0	0	1.34127905143156	1.66435613836332	0.628697085538528	0.23714091154656
K06297	gerKC | spore germination protein KC	1.24758467082046	0.816534610535477	0	0	0	0.862884450116775	0.136570769277425
K06313	ypeB | spore germination protein	1.28399226073287	0.761679263855789	0	0	0	0.771836567083023	0.0735987451942879
K06330	cotH | spore coat protein H	0	1.94893822267232	1.02556761830501	0	0	0.606248665013931	0.172124418345304
K06383	spoIIGA | stage II sporulation protein GA (sporulation sigma-E factor processing peptidase)	0	0.856939883972977	0	1.54674135816946	3.10200902427717	0.558968472638748	0.0572111037643868
K06413	spoVK | stage V sporulation protein K	0.905040770807488	0.75560221269307	0	0	0	0.518334794202468	0.0452629447998721
K07096	uncharacterized protein	0	1.37352636649785	0	0	2.17583211864515	0.844523477712295	0.0189855996603388
K07177	Lon-like protease	0	1.00291946723637	0	2.15163438690557	0	0.156056809583328	0.0815457803281266
K07216	hr | hemerythrin	0	0.727563353325699	0	2.21131246460333	2.45316335166975	0.701589632192275	0.0374410403045136
K07284	srtA | sortase A	0	0.731212588097428	0	0	2.02082570995374	0.857827472844741	0.157130422917219
K07442	TRM61, GCD14 | tRNA (adenine57-N1/adenine58-N1)-methyltransferase catalytic subunit	0.982456177511437	0	1.13352390855007	1.98491793049231	0	0.237847018399856	0.146066534248205
K07450	putative resolvase	0	1.23784172728238	0	2.01768582237616	0	0.864476490178726	0.107858250764223
K07503	nucS | endonuclease	0.888381272592766	0	1.09388097851924	2.3213905609931	0	0.447761464276931	0.160016509619566
K07642	baeS, smeS | two-component system, OmpR family, sensor histidine kinase BaeS	0	0	0	2.07977133167639	1.84561034645124	0.491537857213638	0.0365709372880179
K07651	resE | two-component system, OmpR family, sensor histidine kinase ResE	0	0.734797509457443	0	1.43189337027922	0	0.82575516716542	0.0360693493010718
K07736	carD | CarD family transcriptional regulator	0	0.798808904435013	0	0	3.6936560532002	0.722419190564773	0.176093908873411
K07768	senX3 | two-component system, OmpR family, sensor histidine kinase SenX3	0.769050091543419	0.954261871125077	0	0	0	0.451786327520034	0.181887390938612
K08222	yqgE | MFS transporter, YQGE family, putative transporter	0.678665429392083	0	0	0	2.43842574562116	0.38061504379811	0.226470920172544
K08372	pepD | putative serine protease PepD	0	1.35472792580304	0	2.34610300434484	0	0.388860869565627	0.137170019474836
K08744	CRLS | cardiolipin synthase (CMP-forming)	0	0.749982090737198	0	1.56123619449987	0	0.660857725301406	0.0522850294681508
K09009	uncharacterized protein	0.930802017488701	0	1.13173201411418	0	0	0.397267270246169	0.175469118085714
K09118	uncharacterized protein	0.691059201994164	0	1.04698434203319	0	0	0.284380722203872	0.143623369661184
K09770	uncharacterized protein	0	0	0	2.05970101726904	1.82694193328901	0.649746465840957	0.0862755653532464
K09992	uncharacterized protein	1.05670353774093	0.927387507702683	0	0	0	0.488204050222061	0.124064373699041
K10005	gluB | glutamate transport system substrate-binding protein	1.02777275446914	1.6585554201859	1.15065374701671	2.00380819214239	0	0.65052049175801	0.150552409616323
K10006	gluC | glutamate transport system permease protein	0.819169968404992	1.47923249199567	1.05375066130809	2.53998248947515	0	0.547443676152847	0.142030226913305
K10007	gluD | glutamate transport system permease protein	0.994180053510888	1.3148661275166	1.17416998475246	1.78980147016897	0	0.577219057241104	0.154268535700651
K10008	gluA | glutamate transport system ATP-binding protein	0.697050780096276	0.856204481865738	1.02644648879222	1.85844831837072	0	0.358227300801895	0.146383675661894
K10830	psaB, scaC, sloA | manganese/zinc transport system ATP-binding protein	0	0	0	2.58427350891485	3.59749969448133	0.63122825638356	0.0492404987188298
K11031	slo | thiol-activated cytolysin	0.640924721994622	0	0	0	5.27405079807325	0.514978933492324	0.136156666007848
K11263	bccA, pccA | acetyl-CoA/propionyl-CoA carboxylase, biotin carboxylase, biotin carboxyl carrier protein	0	1.47163982882676	1.0886084708517	2.07727210892096	0	0.570257234731338	0.167902025309416
K11533	fas | fatty acid synthase, bacteria type	0.836834102907403	1.50715573325333	1.1497497233694	2.10372846496954	0	0.472705769696853	0.172088506546827
K12554	murN | alanine adding enzyme	0	1.00675383403478	0.922574606830401	0	0	0.225849437871597	0.0915799093516785
K13059	nahK, lnpB | N-acetylhexosamine 1-kinase	0.906272381582482	0	1.63648733227901	0	0	0.10105543152394	0.182437407699438
K13527	mpa | proteasome-associated ATPase	0.914191991129143	0	1.2080092105215	1.95025854481115	0	0.515982556501052	0.176861870017858
K13542	cobA-hemD | uroporphyrinogen III methyltransferase / synthase	0	0.997973235394333	0	0	4.10611089672132	0.583329010167739	0.0651889843018967
K13571	pafA | proteasome accessory factor A	0.913689225950463	0	1.16216143696956	2.51226013077154	0	0.832098293462417	0.18860423835835
K13640	hspR | MerR family transcriptional regulator, heat shock protein HspR	0	0.900165589596604	0	1.50575863493338	0	0.522111582914016	0.140557887879224
K13787	idsA | geranylgeranyl diphosphate synthase, type I	0	1.19752168848691	0	1.53912614954367	0	0.440829920926711	0.0825108167799432
K13829	aroKB | shikimate kinase / 3-dehydroquinate synthase	0.990831226148827	1.23838666274724	1.02104356616191	0	0	0.514749574819229	0.154023933139654
K14048	ureAB | urease subunit gamma/beta	1.01094707850478	1.03935727670369	0	0	0	0.783431816259048	0.177654507485243
K14188	dltC | D-alanine--poly(phosphoribitol) ligase subunit 2	0	0.847463401104782	0	2.24920647514715	0	0.435905504384658	0.0328025900842864
K14192	clfB | clumping factor B	1.05853030089401	0.995754571701859	0	0	0	0.956938791432998	0.189165773716779
K14475	ICP | inhibitor of cysteine peptidase	0	1.19186243608174	0	1.61174689901724	0	0.667079854169509	0.0990608883174378
K16147	glgE | starch synthase (maltosyl-transferring)	0.772165149488671	0	1.17816653578929	2.04306321514502	0	0.325182366529128	0.143684524026724
K16148	glgM | alpha-maltose-1-phosphate synthase	0.779593497553093	1.40567229881463	0	1.68465571773901	5.11314496006056	0.185792732396743	0.148971754041525
K16209	lacS, galP, rafP | lactose/raffinose/galactose permease	0	1.47021772160706	1.04188319771938	0	0	0.214621234098098	0.152623507109495
K16784	bioM | biotin transport system ATP-binding protein	0.979643195905907	0	1.17079469292812	1.78112255705252	0	0.584880161443374	0.137708107856126
K16925	ykoE | energy-coupling factor transport system permease protein	0	1.42473751499829	0	2.21243553532019	0	0.584061908879898	0.268697651949735
K17675	SUPV3L1, SUV3 | ATP-dependent RNA helicase SUPV3L1/SUV3	0	0.904089959408615	0	2.80706863773718	4.00507434810682	0.69419245735707	0.0853447121652085
K18206	hypBA2 | beta-L-arabinobiosidase	0.795449823179467	0	1.69293996422939	0	0	0.0101970912605738	0.235913890329214
K18890	mdlB, smdB | ATP-binding cassette, subfamily B, multidrug efflux pump	0	0.825421782280777	0	1.43129940999403	0	0.309550333181045	0.060788153586002
K18907	norG | GntR family transcriptional regulator, regulator for abcA and norABC	1.2391578853514	0	1.13940909236125	0	0	0.393715429464004	0.169981825080724
K18910	dpe, lre | D-psicose/D-tagatose/L-ribulose 3-epimerase	0.85673365000747	0.730783673073624	0	0	0	0.388494301000259	0.00859910008406822
K18917	mrx1 | mycoredoxin	0.925483256616814	0	1.34563478558712	0	0	0.513005066075942	0.00986776445901577
K18955	whiB1_2_3_4 | redox-sensing transcriptional regulator	0.724285513200982	1.45593516721902	1.33765110104732	2.08149855507269	0	0.553271937528274	0.163151013580175
K19506	gfrA | fructoselysine/glucoselysine PTS system EIIA component	0	1.21497670009312	0	1.93555574787512	0	0.408502507367752	0.194660338488432
K19507	gfrB | fructoselysine/glucoselysine PTS system EIIB component	0	1.03094205453572	0	2.66391079796209	0	0.45614736095967	0.0559745905073601
K19508	gfrC | fructoselysine/glucoselysine PTS system EIIC component	0	1.10820749595342	0	2.28186862839117	0	0.434063601651809	0.273520949211927
K19509	gfrD | fructoselysine/glucoselysine PTS system EIID component	0	1.44070498838601	0	1.66976832521811	0	0.544456172147415	0.226719188419195
K20276	bapA | large repetitive protein	0	0.915555568482254	0.877391842300219	0	0	0.22794239536824	0.124602126804205
K20814	dop | Pup amidohydrolase	0.928005129137261	0	1.13982888787441	1.9434950865592	0	0.418866443792007	0.199454503980489
K21024	bifA | c-di-GMP phosphodiesterase	0.976165145673974	0.811700673844193	0	0	0	0.633196520963333	0.273453536358686
K21140	mec | [CysO sulfur-carrier protein]-S-L-cysteine hydrolase	0.67154762152694	0	0	0	3.49464734996839	0.574474263349197	0.235084044662328
K21495	fitA | antitoxin FitA	0	1.12416747405705	1.10516681998424	0	0	0.502891945996902	0.271293732252927
K21745	adhR | MerR family transcriptional regulator, aldehyde-responsive regulator	0	1.07887086465535	0	1.57808982504263	0	0.550754952588699	0.2856510010632
K21814	CPPED1 | serine/threonine-protein phosphatase CPPED1	0	1.36028203561482	0	0	4.90190729106947	0.395965504804275	0.861018123951765
K22078	PGGHG, ATHL1 | protein-glucosylgalactosylhydroxylysine glucosidase	0	1.44935913577256	0	0	5.41777190174146	0.648232865491531	0.965536895123335
K22306	gpgP | glucosyl-3-phosphoglycerate phosphatase	0.943762511053307	0	1.17408480971508	0	0	0.383018183866165	0.146299245682569
K22452	tgpA | protein-glutamine gamma-glutamyltransferase	0	1.16015660956082	0	1.60147862804785	0	0.794867921033523	0.0211419648574907
K23258	mutT1 | 8-oxo-(d)GTP phosphatase	0.834553629198296	1.43832101121125	1.06474783747844	2.3393132008399	0	0.527621078649185	0.170859876004072
K23352	gcdD, mmdD | glutaconyl-CoA/methylmalonyl-CoA decarboxylase subunit delta	0	0.808716328884934	0	1.37479536903753	2.10127660240217	0.586498546758315	0.0802079689773041
K23980	tpdA | cysteinylglycine-S-conjugate dipeptidase	0.903251856603844	0	1.21769609778575	2.22226732147589	0	0.358330416837356	0.130265536633344
K24017	priA | phosphoribosyl isomerase A	0.994780749120934	0	1.08595695822887	0	0	0.315954137006423	0.11846398088059
K24040	ecfTA | energy-coupling factor transport system permease/ATP-binding protein	0.841428607740624	2.04370239570317	1.09937295048885	1.72068815601721	0	0.597468543210647	0.147001030770155
K01429	ureB | urease subunit beta [EC:3.5.1.5]	-1.00695708390214	-0.587449101660873	0	0	0	-0.753415268501618	-0.22808003154674
K01457	atzF | allophanate hydrolase [EC:3.5.1.54]	0	-0.464272288535263	-1.82917991549321	0	0	-0.295725118955948	-0.552664456042437
K02506	arsenite/tail-anchored protein-transporting ATPase	0	-0.722588805411484	0	0	-2.62118998561816	-0.303441119036057	-0.553108331832079
K03894	iucA | N2-citryl-N6-acetyl-N6-hydroxylysine synthase	-1.46187236901261	0	-1.24105230242558	0	0	-1.07565291098354	-0.990851101550249
K03895	iucC | aerobactin synthase	-1.15851929779984	0	-1.2218174067194	0	0	-0.801561963400223	-0.997449216517596
K03896	iucB | acetyl CoA:N6-hydroxylysine acetyl transferase	-1.3230089246843	0	-1.16621914774724	0	0	-1.04575366585551	-0.97983282533565
K03897	iucD | lysine N6-hydroxylase	-1.30690422650315	0	-1.10209146410771	0	0	-0.904364731749871	-0.999779400500445
K04063	osmC | ohr, lipoyl-dependent peroxiredoxin	-0.938156038484352	0	0	0	-2.61667982135729	-0.63622529490886	-0.0395395281640571
K04835	mal | methylaspartate ammonia-lyase	-1.40851250287034	0	0	0	-2.56277719531969	-0.616697889408448	-0.735083875331072
K07270	glycosyl transferase, family 25	0	0	-2.11554184824772	0	-2.72724858318285	-0.482332658609727	-0.999979433688311
K08884	serine/threonine protein kinase, bacterial	-1.00978633757569	0	-3.06532731921025	0	0	-0.19257534726558	-0.651657995852618
K08970	rcnA | nickel/cobalt transporter (NicO) family protein	0	-0.700832871649887	0	0	-2.78678623233752	-0.7342370270103	-0.0844900878993552
K10747	LIG1 | DNA ligase 1	-1.7264113723848	0	-2.23501268297978	0	0	-0.332821261724808	-2.21998089281001
K11894	impI, vasC | type VI secretion system protein ImpI	-1.70660915966965	0	0	0	-2.96922007595019	-0.948413741430619	-0.615115639838366
K17465	dgaB | D-glucosaminate PTS system EIIB component	-2.03162673111893	0	-0.96866849333592	0	-2.81762138400988	-1.47904739960132	-1.27274268594661
K17466	dgaC | D-glucosaminate PTS system EIIC component	-2.49485531445481	0	0	0	-2.75177827869372	-1.61114687903819	-1.29707365957179
K17467	dgaD | D-glucosaminate PTS system EIID component	-3.0119520723436	0	0	0	-2.75690904651598	-1.3143748609632	-1.61518829790035
K18828	mvpA | vapC, tRNA(fMet)-specific endonuclease VapC	0	-0.899727849219467	0	0	-2.70315066371874	-0.167134713968613	-0.013059643181948
K19268	glmE | mutE, mamB, methylaspartate mutase epsilon subunit	-1.1156982481096	0	0	0	-2.51811281238512	-0.993927922686913	-0.681806561621813
K22396	yjhG | yagF, xylonate dehydratase	-1.18445506688096	0	-2.60181680590458	0	0	-0.207591485819199	-2.00755995241084
