# Supplementary material for: Consistent Stool Metagenomic Biomarkers Associated with the Response To Melanoma Immunotherapy
Source: mSystems. 2023 Feb 21;8(2):e01023-22. doi: 10.1128/msystems.01023-22 (PMC10134792; doi:10.1128/msystems.01023-22)
Supplement: TABLE S4 [file msystems.01023-22-s0008.xlsx]

## Sheet: Table S4
Links between functional biomarkers and bacterial species.
sampleid	response	dataset	species	ko
ERR2162200	NR	Gopalakrishnan_2019	Alistipes_finegoldii	K01218
ERR2162200	NR	Gopalakrishnan_2019	Faecalibacterium_prausnitzii	K07642
ERR2162200	NR	Gopalakrishnan_2019	Flavonifractor_plautii	K00936
ERR2162200	NR	Gopalakrishnan_2019	Flavonifractor_plautii	K01596
ERR2162200	NR	Gopalakrishnan_2019	Alistipes_finegoldii	K21993
ERR2162200	NR	Gopalakrishnan_2019	Faecalibacterium_prausnitzii	K08744
ERR2162200	NR	Gopalakrishnan_2019	Bacteroides_vulgatus	K01136
ERR2162200	NR	Gopalakrishnan_2019	Alistipes_finegoldii	K03929
ERR2162201	R	Gopalakrishnan_2019	Faecalibacterium_prausnitzii	K07450
ERR2162201	R	Gopalakrishnan_2019	Alistipes_finegoldii	K03929
ERR2162201	R	Gopalakrishnan_2019	Faecalibacterium_prausnitzii	K23352
ERR2162201	R	Gopalakrishnan_2019	Bacteroides_vulgatus	K01136
ERR2162201	R	Gopalakrishnan_2019	Alistipes_finegoldii	K21993
ERR2162201	R	Gopalakrishnan_2019	Ruminococcus_bicirculans	K14192
ERR2162201	R	Gopalakrishnan_2019	Acidaminococcus_intestini	K05020
ERR2162201	R	Gopalakrishnan_2019	Akkermansia_muciniphila	K01596
ERR2162201	R	Gopalakrishnan_2019	Acidaminococcus_intestini	K03929
ERR2162201	R	Gopalakrishnan_2019	Alistipes_finegoldii	K01218
ERR2162201	R	Gopalakrishnan_2019	Akkermansia_muciniphila	K13542
ERR2162201	R	Gopalakrishnan_2019	Akkermansia_muciniphila	K02653
ERR2162202	NR	Gopalakrishnan_2019	Bacteroides_thetaiotaomicron	K01807
ERR2162202	NR	Gopalakrishnan_2019	Collinsella_aerofaciens	K07096
ERR2162202	NR	Gopalakrishnan_2019	Collinsella_aerofaciens	K03688
ERR2162202	NR	Gopalakrishnan_2019	Collinsella_aerofaciens	K19509
ERR2162202	NR	Gopalakrishnan_2019	Collinsella_aerofaciens	K08372
ERR2162202	NR	Gopalakrishnan_2019	Parabacteroides_distasonis	K03929
ERR2162202	NR	Gopalakrishnan_2019	Collinsella_aerofaciens	K01210
ERR2162202	NR	Gopalakrishnan_2019	[Eubacterium]_hallii	K07716
ERR2162202	NR	Gopalakrishnan_2019	Escherichia_coli	K18890
ERR2162202	NR	Gopalakrishnan_2019	Collinsella_aerofaciens	K06330
ERR2162202	NR	Gopalakrishnan_2019	Flavonifractor_plautii	K03412
ERR2162202	NR	Gopalakrishnan_2019	Flavonifractor_plautii	K08744
ERR2162202	NR	Gopalakrishnan_2019	Flavonifractor_plautii	K00936
ERR2162202	NR	Gopalakrishnan_2019	Flavonifractor_plautii	K02417
ERR2162202	NR	Gopalakrishnan_2019	Flavonifractor_plautii	K01596
ERR2162202	NR	Gopalakrishnan_2019	Collinsella_aerofaciens	K10007
ERR2162202	NR	Gopalakrishnan_2019	Escherichia_coli	K01725
ERR2162202	NR	Gopalakrishnan_2019	Collinsella_aerofaciens	K14192
ERR2162202	NR	Gopalakrishnan_2019	Collinsella_aerofaciens	K13787
ERR2162202	NR	Gopalakrishnan_2019	Collinsella_aerofaciens	K19508
ERR2162203	R	Gopalakrishnan_2019	[Eubacterium]_rectale	K03688
ERR2162203	R	Gopalakrishnan_2019	Ruminococcus_bicirculans	K18910
ERR2162203	R	Gopalakrishnan_2019	Ruminococcus_bicirculans	K21140
ERR2162203	R	Gopalakrishnan_2019	Faecalibacterium_prausnitzii	K03707
ERR2162203	R	Gopalakrishnan_2019	Ruminococcus_bicirculans	K14192
ERR2162203	R	Gopalakrishnan_2019	Faecalibacterium_prausnitzii	K07642
ERR2162203	R	Gopalakrishnan_2019	Ruminococcus_bicirculans	K09992
ERR2162203	R	Gopalakrishnan_2019	Ruminococcus_bicirculans	K14048
ERR2162203	R	Gopalakrishnan_2019	Ruminococcus_bicirculans	K19167
ERR2162203	R	Gopalakrishnan_2019	Ruminococcus_bicirculans	K21024
ERR2162203	R	Gopalakrishnan_2019	Faecalibacterium_prausnitzii	K07450
ERR2162204	NR	Gopalakrishnan_2019	Roseburia_hominis	K07642
ERR2162205	R	Gopalakrishnan_2019	[Eubacterium]_rectale	K18890
ERR2162205	R	Gopalakrishnan_2019	Faecalibacterium_prausnitzii	K18890
ERR2162205	R	Gopalakrishnan_2019	Alistipes_finegoldii	K21993
ERR2162205	R	Gopalakrishnan_2019	Parabacteroides_distasonis	K03929
ERR2162205	R	Gopalakrishnan_2019	Bacteroides_vulgatus	K01136
ERR2162205	R	Gopalakrishnan_2019	[Eubacterium]_rectale	K14475
ERR2162205	R	Gopalakrishnan_2019	[Eubacterium]_rectale	K05364
ERR2162205	R	Gopalakrishnan_2019	Bacteroides_thetaiotaomicron	K01807
ERR2162205	R	Gopalakrishnan_2019	[Eubacterium]_rectale	K17675
ERR2162205	R	Gopalakrishnan_2019	Bacteroides_thetaiotaomicron	K01218
ERR2162205	R	Gopalakrishnan_2019	Parabacteroides_distasonis	K16148
ERR2162205	R	Gopalakrishnan_2019	Akkermansia_muciniphila	K01596
ERR2162205	R	Gopalakrishnan_2019	[Eubacterium]_rectale	K03406
ERR2162205	R	Gopalakrishnan_2019	Faecalibacterium_prausnitzii	K07642
ERR2162205	R	Gopalakrishnan_2019	Faecalibacterium_prausnitzii	K19507
ERR2162205	R	Gopalakrishnan_2019	Alistipes_finegoldii	K03929
ERR2162205	R	Gopalakrishnan_2019	Alistipes_finegoldii	K01218
ERR2162205	R	Gopalakrishnan_2019	Veillonella_parvula	K23352
ERR2162205	R	Gopalakrishnan_2019	[Eubacterium]_rectale	K22452
ERR2162205	R	Gopalakrishnan_2019	Faecalibacterium_prausnitzii	K07450
ERR2162205	R	Gopalakrishnan_2019	[Eubacterium]_rectale	K03688
ERR2162205	R	Gopalakrishnan_2019	Faecalibacterium_prausnitzii	K08744
ERR2162206	R	Gopalakrishnan_2019	Escherichia_coli	K01807
ERR2162206	R	Gopalakrishnan_2019	Flavonifractor_plautii	K15024
ERR2162206	R	Gopalakrishnan_2019	Collinsella_aerofaciens	K08372
ERR2162206	R	Gopalakrishnan_2019	Flavonifractor_plautii	K07216
ERR2162206	R	Gopalakrishnan_2019	Escherichia_coli	K03688
ERR2162206	R	Gopalakrishnan_2019	Bifidobacterium_adolescentis	K14205
ERR2162206	R	Gopalakrishnan_2019	Escherichia_coli	K05020
ERR2162206	R	Gopalakrishnan_2019	Flavonifractor_plautii	K01560
ERR2162206	R	Gopalakrishnan_2019	[Eubacterium]_hallii	K13542
ERR2162206	R	Gopalakrishnan_2019	Bifidobacterium_adolescentis	K02653
ERR2162206	R	Gopalakrishnan_2019	Escherichia_coli	K16235
ERR2162206	R	Gopalakrishnan_2019	Bacteroides_vulgatus	K19171
ERR2162206	R	Gopalakrishnan_2019	Flavonifractor_plautii	K03412
ERR2162206	R	Gopalakrishnan_2019	Escherichia_coli	K00989
ERR2162206	R	Gopalakrishnan_2019	Flavonifractor_plautii	K01596
ERR2162206	R	Gopalakrishnan_2019	Bifidobacterium_adolescentis	K10005
ERR2162206	R	Gopalakrishnan_2019	Bifidobacterium_adolescentis	K18907
ERR2162206	R	Gopalakrishnan_2019	Flavonifractor_plautii	K16925
ERR2162206	R	Gopalakrishnan_2019	Collinsella_aerofaciens	K10006
ERR2162206	R	Gopalakrishnan_2019	Flavonifractor_plautii	K18910
ERR2162206	R	Gopalakrishnan_2019	Collinsella_aerofaciens	K07284
ERR2162206	R	Gopalakrishnan_2019	Escherichia_coli	K02398
ERR2162206	R	Gopalakrishnan_2019	Flavonifractor_plautii	K00989
ERR2162206	R	Gopalakrishnan_2019	Escherichia_coli	K03746
ERR2162206	R	Gopalakrishnan_2019	Collinsella_aerofaciens	K19508
ERR2162206	R	Gopalakrishnan_2019	Collinsella_aerofaciens	K10007
ERR2162206	R	Gopalakrishnan_2019	Flavonifractor_plautii	K13542
ERR2162206	R	Gopalakrishnan_2019	Flavonifractor_plautii	K21745
ERR2162206	R	Gopalakrishnan_2019	Bifidobacterium_adolescentis	K00989
ERR2162206	R	Gopalakrishnan_2019	Bifidobacterium_adolescentis	K01560
ERR2162206	R	Gopalakrishnan_2019	Escherichia_coli	K02199
ERR2162206	R	Gopalakrishnan_2019	Flavonifractor_plautii	K06283
ERR2162206	R	Gopalakrishnan_2019	Bacteroides_vulgatus	K01136
ERR2162206	R	Gopalakrishnan_2019	Bifidobacterium_adolescentis	K16925
ERR2162206	R	Gopalakrishnan_2019	Collinsella_aerofaciens	K03688
ERR2162206	R	Gopalakrishnan_2019	Collinsella_aerofaciens	K10008
ERR2162206	R	Gopalakrishnan_2019	Collinsella_aerofaciens	K08744
ERR2162206	R	Gopalakrishnan_2019	Flavonifractor_plautii	K03410
ERR2162206	R	Gopalakrishnan_2019	Bifidobacterium_adolescentis	K05794
ERR2162206	R	Gopalakrishnan_2019	Flavonifractor_plautii	K08744
ERR2162206	R	Gopalakrishnan_2019	Flavonifractor_plautii	K05364
ERR2162206	R	Gopalakrishnan_2019	Collinsella_aerofaciens	K07096
ERR2162206	R	Gopalakrishnan_2019	Bifidobacterium_adolescentis	K11263
ERR2162206	R	Gopalakrishnan_2019	Escherichia_coli	K02417
ERR2162206	R	Gopalakrishnan_2019	Escherichia_coli	K03412
ERR2162206	R	Gopalakrishnan_2019	Flavonifractor_plautii	K00936
ERR2162206	R	Gopalakrishnan_2019	Escherichia_coli	K01725
ERR2162206	R	Gopalakrishnan_2019	Escherichia_coli	K07448
ERR2162206	R	Gopalakrishnan_2019	Bifidobacterium_adolescentis	K02433
ERR2162206	R	Gopalakrishnan_2019	Escherichia_coli	K02420
ERR2162206	R	Gopalakrishnan_2019	Escherichia_coli	K05275
ERR2162206	R	Gopalakrishnan_2019	Flavonifractor_plautii	K06383
ERR2162206	R	Gopalakrishnan_2019	Flavonifractor_plautii	K06313
ERR2162206	R	Gopalakrishnan_2019	Collinsella_aerofaciens	K01210
ERR2162206	R	Gopalakrishnan_2019	Collinsella_aerofaciens	K06330
ERR2162206	R	Gopalakrishnan_2019	Flavonifractor_plautii	K02420
ERR2162206	R	Gopalakrishnan_2019	Bifidobacterium_adolescentis	K05275
ERR2162206	R	Gopalakrishnan_2019	Collinsella_aerofaciens	K19509
ERR2162206	R	Gopalakrishnan_2019	Bifidobacterium_adolescentis	K11533
ERR2162206	R	Gopalakrishnan_2019	Bifidobacterium_adolescentis	K16209
ERR2162206	R	Gopalakrishnan_2019	Bifidobacterium_adolescentis	K19003
ERR2162206	R	Gopalakrishnan_2019	Escherichia_coli	K18890
ERR2162206	R	Gopalakrishnan_2019	Escherichia_coli	K11206
ERR2162206	R	Gopalakrishnan_2019	Collinsella_aerofaciens	K13787
ERR2162206	R	Gopalakrishnan_2019	Flavonifractor_plautii	K07768
ERR2162206	R	Gopalakrishnan_2019	Bacteroides_vulgatus	K05020
ERR2162206	R	Gopalakrishnan_2019	Collinsella_aerofaciens	K14192
ERR2162206	R	Gopalakrishnan_2019	Flavonifractor_plautii	K07736
ERR2162206	R	Gopalakrishnan_2019	Flavonifractor_plautii	K02417
ERR2162207	NR	Gopalakrishnan_2019	Akkermansia_muciniphila	K01596
ERR2162207	NR	Gopalakrishnan_2019	Alistipes_finegoldii	K01218
ERR2162207	NR	Gopalakrishnan_2019	Alistipes_finegoldii	K03929
ERR2162207	NR	Gopalakrishnan_2019	Akkermansia_muciniphila	K13542
ERR2162207	NR	Gopalakrishnan_2019	Bacteroides_vulgatus	K05020
ERR2162207	NR	Gopalakrishnan_2019	Bacteroides_vulgatus	K19171
ERR2162207	NR	Gopalakrishnan_2019	Akkermansia_muciniphila	K02653
ERR2162207	NR	Gopalakrishnan_2019	Akkermansia_muciniphila	K02077
ERR2162207	NR	Gopalakrishnan_2019	Akkermansia_muciniphila	K00989
ERR2162207	NR	Gopalakrishnan_2019	[Eubacterium]_rectale	K07450
ERR2162208	NR	Gopalakrishnan_2019	Faecalibacterium_prausnitzii	K08744
ERR2162208	NR	Gopalakrishnan_2019	Parabacteroides_distasonis	K01807
ERR2162208	NR	Gopalakrishnan_2019	Bacteroides_thetaiotaomicron	K01807
ERR2162208	NR	Gopalakrishnan_2019	Faecalibacterium_prausnitzii	K07642
ERR2162208	NR	Gopalakrishnan_2019	Faecalibacterium_prausnitzii	K07450
ERR2162208	NR	Gopalakrishnan_2019	Parabacteroides_distasonis	K03929
ERR2162208	NR	Gopalakrishnan_2019	Bacteroides_dorei	K01136
ERR2162208	NR	Gopalakrishnan_2019	Parabacteroides_distasonis	K18910
ERR2162209	NR	Gopalakrishnan_2019	[Clostridium]_bolteae	K01807
ERR2162209	NR	Gopalakrishnan_2019	[Clostridium]_bolteae	K05020
ERR2162209	NR	Gopalakrishnan_2019	Ruminococcus_bicirculans	K18910
ERR2162209	NR	Gopalakrishnan_2019	[Clostridium]_bolteae	K17675
ERR2162209	NR	Gopalakrishnan_2019	Bacteroides_thetaiotaomicron	K01807
ERR2162209	NR	Gopalakrishnan_2019	Ruminococcus_bicirculans	K14048
ERR2162209	NR	Gopalakrishnan_2019	Ruminococcus_bicirculans	K14192
ERR2162209	NR	Gopalakrishnan_2019	Flavonifractor_plautii	K13542
ERR2162209	NR	Gopalakrishnan_2019	Flavonifractor_plautii	K06313
ERR2162209	NR	Gopalakrishnan_2019	Ruminococcus_bicirculans	K21024
ERR2162209	NR	Gopalakrishnan_2019	[Eubacterium]_hallii	K07651
ERR2162209	NR	Gopalakrishnan_2019	Flavonifractor_plautii	K00936
ERR2162209	NR	Gopalakrishnan_2019	Bacteroides_caccae	K01807
ERR2162209	NR	Gopalakrishnan_2019	Flavonifractor_plautii	K05364
ERR2162209	NR	Gopalakrishnan_2019	Flavonifractor_plautii	K07284
ERR2162209	NR	Gopalakrishnan_2019	Bacteroides_thetaiotaomicron	K19171
ERR2162209	NR	Gopalakrishnan_2019	[Eubacterium]_rectale	K07768
ERR2162210	NR	Gopalakrishnan_2019	Klebsiella_pneumoniae	K02077
ERR2162210	NR	Gopalakrishnan_2019	Escherichia_coli	K03412
ERR2162210	NR	Gopalakrishnan_2019	Klebsiella_pneumoniae	K16235
ERR2162210	NR	Gopalakrishnan_2019	Escherichia_coli	K01807
ERR2162210	NR	Gopalakrishnan_2019	Klebsiella_pneumoniae	K19509
ERR2162210	NR	Gopalakrishnan_2019	[Eubacterium]_rectale	K07642
ERR2162210	NR	Gopalakrishnan_2019	Acidaminococcus_intestini	K21745
ERR2162210	NR	Gopalakrishnan_2019	[Eubacterium]_eligens	K03406
ERR2162210	NR	Gopalakrishnan_2019	Klebsiella_pneumoniae	K03929
ERR2162210	NR	Gopalakrishnan_2019	Klebsiella_pneumoniae	K19508
ERR2162210	NR	Gopalakrishnan_2019	Escherichia_coli	K02398
ERR2162210	NR	Gopalakrishnan_2019	Bacteroides_vulgatus	K01136
ERR2162210	NR	Gopalakrishnan_2019	Klebsiella_pneumoniae	K07006
ERR2162210	NR	Gopalakrishnan_2019	[Eubacterium]_rectale	K07216
ERR2162210	NR	Gopalakrishnan_2019	Bacteroides_dorei	K01136
ERR2162210	NR	Gopalakrishnan_2019	[Eubacterium]_rectale	K08744
ERR2162210	NR	Gopalakrishnan_2019	Escherichia_coli	K11206
ERR2162210	NR	Gopalakrishnan_2019	Roseburia_hominis	K07216
ERR2162210	NR	Gopalakrishnan_2019	Escherichia_coli	K03688
ERR2162210	NR	Gopalakrishnan_2019	Klebsiella_pneumoniae	K18890
ERR2162210	NR	Gopalakrishnan_2019	Klebsiella_pneumoniae	K03688
ERR2162210	NR	Gopalakrishnan_2019	Escherichia_coli	K02417
ERR2162210	NR	Gopalakrishnan_2019	Klebsiella_pneumoniae	K02075
ERR2162210	NR	Gopalakrishnan_2019	Klebsiella_pneumoniae	K07642
ERR2162210	NR	Gopalakrishnan_2019	Acidaminococcus_intestini	K05020
ERR2162210	NR	Gopalakrishnan_2019	Acidaminococcus_intestini	K12997
ERR2162210	NR	Gopalakrishnan_2019	Klebsiella_pneumoniae	K19507
ERR2162210	NR	Gopalakrishnan_2019	Escherichia_coli	K00989
ERR2162210	NR	Gopalakrishnan_2019	Acidaminococcus_intestini	K03929
ERR2162210	NR	Gopalakrishnan_2019	Klebsiella_pneumoniae	K01697
ERR2162210	NR	Gopalakrishnan_2019	Escherichia_coli	K18890
ERR2162210	NR	Gopalakrishnan_2019	Escherichia_coli	K07642
ERR2162210	NR	Gopalakrishnan_2019	Klebsiella_pneumoniae	K05275
ERR2162210	NR	Gopalakrishnan_2019	Escherichia_coli	K05275
ERR2162210	NR	Gopalakrishnan_2019	Klebsiella_pneumoniae	K00989
ERR2162210	NR	Gopalakrishnan_2019	Akkermansia_muciniphila	K01596
ERR2162210	NR	Gopalakrishnan_2019	Anaerostipes_hadrus	K07284
ERR2162211	R	Gopalakrishnan_2019	Alistipes_finegoldii	K22078
ERR2162211	R	Gopalakrishnan_2019	Roseburia_hominis	K07216
ERR2162211	R	Gopalakrishnan_2019	Roseburia_hominis	K03412
ERR2162211	R	Gopalakrishnan_2019	Parabacteroides_distasonis	K01218
ERR2162211	R	Gopalakrishnan_2019	Faecalibacterium_prausnitzii	K19508
ERR2162211	R	Gopalakrishnan_2019	Alistipes_finegoldii	K21814
ERR2162211	R	Gopalakrishnan_2019	Faecalibacterium_prausnitzii	K08744
ERR2162211	R	Gopalakrishnan_2019	Faecalibacterium_prausnitzii	K19506
ERR2162211	R	Gopalakrishnan_2019	Faecalibacterium_prausnitzii	K19509
ERR2162211	R	Gopalakrishnan_2019	Faecalibacterium_prausnitzii	K07642
ERR2162211	R	Gopalakrishnan_2019	Roseburia_hominis	K03410
ERR2162211	R	Gopalakrishnan_2019	Roseburia_hominis	K21024
ERR2162211	R	Gopalakrishnan_2019	Alistipes_finegoldii	K07448
ERR2162211	R	Gopalakrishnan_2019	Bacteroides_dorei	K01136
ERR2162211	R	Gopalakrishnan_2019	Bacteroides_ovatus	K02199
ERR2162211	R	Gopalakrishnan_2019	Roseburia_hominis	K02420
ERR2162211	R	Gopalakrishnan_2019	Bacteroides_cellulosilyticus	K18910
ERR2162211	R	Gopalakrishnan_2019	Roseburia_hominis	K02417
ERR2162211	R	Gopalakrishnan_2019	Faecalibacterium_prausnitzii	K19507
ERR2162211	R	Gopalakrishnan_2019	Roseburia_hominis	K23352
ERR2162211	R	Gopalakrishnan_2019	Flavonifractor_plautii	K00936
ERR2162211	R	Gopalakrishnan_2019	Faecalibacterium_prausnitzii	K07096
ERR2162211	R	Gopalakrishnan_2019	Roseburia_hominis	K06283
ERR2162212	R	Gopalakrishnan_2019	Bifidobacterium_longum	K13640
ERR2162212	R	Gopalakrishnan_2019	Bifidobacterium_longum	K05275
ERR2162212	R	Gopalakrishnan_2019	[Eubacterium]_rectale	K24866
ERR2162212	R	Gopalakrishnan_2019	Faecalibacterium_prausnitzii	K19508
ERR2162212	R	Gopalakrishnan_2019	Bifidobacterium_longum	K12554
ERR2162212	R	Gopalakrishnan_2019	[Eubacterium]_rectale	K05364
ERR2162212	R	Gopalakrishnan_2019	Ruminococcus_bicirculans	K21140
ERR2162212	R	Gopalakrishnan_2019	Bifidobacterium_longum	K13829
ERR2162212	R	Gopalakrishnan_2019	[Eubacterium]_rectale	K03406
ERR2162212	R	Gopalakrishnan_2019	Bifidobacterium_longum	K10007
ERR2162212	R	Gopalakrishnan_2019	Bifidobacterium_longum	K10005
ERR2162212	R	Gopalakrishnan_2019	[Eubacterium]_rectale	K02653
ERR2162212	R	Gopalakrishnan_2019	Bacteroides_thetaiotaomicron	K01807
ERR2162212	R	Gopalakrishnan_2019	Bifidobacterium_longum	K18206
ERR2162212	R	Gopalakrishnan_2019	[Eubacterium]_rectale	K03412
ERR2162212	R	Gopalakrishnan_2019	Bifidobacterium_longum	K11533
ERR2162212	R	Gopalakrishnan_2019	Bifidobacterium_longum	K03688
ERR2162212	R	Gopalakrishnan_2019	Bifidobacterium_longum	K06117
ERR2162212	R	Gopalakrishnan_2019	Bifidobacterium_longum	K00886
ERR2162212	R	Gopalakrishnan_2019	Bifidobacterium_longum	K07768
ERR2162212	R	Gopalakrishnan_2019	Bifidobacterium_longum	K07736
ERR2162212	R	Gopalakrishnan_2019	Faecalibacterium_prausnitzii	K19509
ERR2162212	R	Gopalakrishnan_2019	[Eubacterium]_rectale	K02417
ERR2162212	R	Gopalakrishnan_2019	[Eubacterium]_rectale	K18890
ERR2162212	R	Gopalakrishnan_2019	Bifidobacterium_longum	K13527
ERR2162212	R	Gopalakrishnan_2019	Bifidobacterium_longum	K08744
ERR2162212	R	Gopalakrishnan_2019	Bifidobacterium_longum	K16209
ERR2162212	R	Gopalakrishnan_2019	[Eubacterium]_rectale	K22452
ERR2162212	R	Gopalakrishnan_2019	Bifidobacterium_longum	K00936
ERR2162212	R	Gopalakrishnan_2019	Faecalibacterium_prausnitzii	K19507
ERR2162212	R	Gopalakrishnan_2019	Bacteroides_fragilis	K19171
ERR2162212	R	Gopalakrishnan_2019	Faecalibacterium_prausnitzii	K07651
ERR2162212	R	Gopalakrishnan_2019	Bifidobacterium_longum	K03727
ERR2162212	R	Gopalakrishnan_2019	Ruminococcus_bicirculans	K18910
ERR2162212	R	Gopalakrishnan_2019	Bifidobacterium_longum	K07503
ERR2162212	R	Gopalakrishnan_2019	[Eubacterium]_rectale	K14188
ERR2162212	R	Gopalakrishnan_2019	Bifidobacterium_longum	K08372
ERR2162212	R	Gopalakrishnan_2019	Bifidobacterium_longum	K02074
ERR2162212	R	Gopalakrishnan_2019	Ruminococcus_bicirculans	K21024
ERR2162212	R	Gopalakrishnan_2019	Bifidobacterium_longum	K23980
ERR2162212	R	Gopalakrishnan_2019	[Eubacterium]_rectale	K13542
ERR2162212	R	Gopalakrishnan_2019	Bifidobacterium_longum	K05794
ERR2162212	R	Gopalakrishnan_2019	Faecalibacterium_prausnitzii	K19506
ERR2162212	R	Gopalakrishnan_2019	Bifidobacterium_longum	K02433
ERR2162212	R	Gopalakrishnan_2019	Ruminococcus_bicirculans	K14192
ERR2162212	R	Gopalakrishnan_2019	Ruminococcus_bicirculans	K15024
ERR2162212	R	Gopalakrishnan_2019	[Eubacterium]_rectale	K10830
ERR2162212	R	Gopalakrishnan_2019	Bifidobacterium_breve	K02433
ERR2162212	R	Gopalakrishnan_2019	Bifidobacterium_longum	K22306
ERR2162212	R	Gopalakrishnan_2019	[Eubacterium]_rectale	K14475
ERR2162212	R	Gopalakrishnan_2019	Bifidobacterium_longum	K03458
ERR2162212	R	Gopalakrishnan_2019	Bifidobacterium_longum	K13059
ERR2162212	R	Gopalakrishnan_2019	Bifidobacterium_longum	K16147
ERR2162212	R	Gopalakrishnan_2019	Parabacteroides_distasonis	K18910
ERR2162212	R	Gopalakrishnan_2019	Anaerostipes_hadrus	K13542
ERR2162212	R	Gopalakrishnan_2019	Faecalibacterium_prausnitzii	K07450
ERR2162212	R	Gopalakrishnan_2019	Bifidobacterium_longum	K13787
ERR2162212	R	Gopalakrishnan_2019	Anaerostipes_hadrus	K21024
ERR2162212	R	Gopalakrishnan_2019	Bifidobacterium_longum	K07006
ERR2162212	R	Gopalakrishnan_2019	[Eubacterium]_rectale	K02398
ERR2162212	R	Gopalakrishnan_2019	Bifidobacterium_longum	K13571
ERR2162212	R	Gopalakrishnan_2019	Bifidobacterium_longum	K07284
ERR2162212	R	Gopalakrishnan_2019	Bifidobacterium_longum	K09118
ERR2162212	R	Gopalakrishnan_2019	[Eubacterium]_rectale	K23352
ERR2162212	R	Gopalakrishnan_2019	[Eubacterium]_eligens	K03406
ERR2162212	R	Gopalakrishnan_2019	Bifidobacterium_longum	K05364
ERR2162212	R	Gopalakrishnan_2019	[Eubacterium]_rectale	K09770
ERR2162212	R	Gopalakrishnan_2019	[Eubacterium]_rectale	K21140
ERR2162212	R	Gopalakrishnan_2019	[Eubacterium]_rectale	K07096
ERR2162212	R	Gopalakrishnan_2019	Bacteroides_vulgatus	K01136
ERR2162212	R	Gopalakrishnan_2019	Bifidobacterium_longum	K01807
ERR2162212	R	Gopalakrishnan_2019	Bifidobacterium_longum	K10006
ERR2162212	R	Gopalakrishnan_2019	Ruminococcus_bicirculans	K19167
ERR2162212	R	Gopalakrishnan_2019	Bifidobacterium_longum	K01697
ERR2162212	R	Gopalakrishnan_2019	[Eubacterium]_rectale	K07216
ERR2162212	R	Gopalakrishnan_2019	[Eubacterium]_rectale	K06383
ERR2162212	R	Gopalakrishnan_2019	Bifidobacterium_longum	K11263
ERR2162212	R	Gopalakrishnan_2019	Parabacteroides_distasonis	K07716
ERR2162212	R	Gopalakrishnan_2019	[Eubacterium]_rectale	K07736
ERR2162212	R	Gopalakrishnan_2019	Bifidobacterium_longum	K16784
ERR2162212	R	Gopalakrishnan_2019	Bifidobacterium_longum	K23258
ERR2162212	R	Gopalakrishnan_2019	Bifidobacterium_longum	K02075
ERR2162212	R	Gopalakrishnan_2019	[Eubacterium]_rectale	K07284
ERR2162212	R	Gopalakrishnan_2019	Bifidobacterium_longum	K02077
ERR2162212	R	Gopalakrishnan_2019	[Eubacterium]_rectale	K03688
ERR2162212	R	Gopalakrishnan_2019	Bifidobacterium_longum	K24017
ERR2162212	R	Gopalakrishnan_2019	Bifidobacterium_longum	K06330
ERR2162212	R	Gopalakrishnan_2019	Bifidobacterium_longum	K21495
ERR2162212	R	Gopalakrishnan_2019	Bifidobacterium_longum	K16235
ERR2162212	R	Gopalakrishnan_2019	Roseburia_hominis	K07448
ERR2162212	R	Gopalakrishnan_2019	Bifidobacterium_longum	K07177
ERR2162212	R	Gopalakrishnan_2019	Bifidobacterium_longum	K19003
ERR2162212	R	Gopalakrishnan_2019	Parabacteroides_distasonis	K21814
ERR2162212	R	Gopalakrishnan_2019	Bifidobacterium_longum	K24040
ERR2162212	R	Gopalakrishnan_2019	Bifidobacterium_longum	K10008
ERR2162212	R	Gopalakrishnan_2019	Bifidobacterium_longum	K20814
ERR2162212	R	Gopalakrishnan_2019	Bifidobacterium_longum	K21745
ERR2162212	R	Gopalakrishnan_2019	Ruminococcus_bicirculans	K14048
ERR2162212	R	Gopalakrishnan_2019	Bifidobacterium_longum	K00989
ERR2162212	R	Gopalakrishnan_2019	[Eubacterium]_rectale	K17675
ERR2162212	R	Gopalakrishnan_2019	Bifidobacterium_longum	K18205
ERR2162213	NR	Gopalakrishnan_2019	Faecalibacterium_prausnitzii	K07642
ERR2162213	NR	Gopalakrishnan_2019	Acidaminococcus_intestini	K05020
ERR2162213	NR	Gopalakrishnan_2019	Faecalibacterium_prausnitzii	K08744
ERR2162213	NR	Gopalakrishnan_2019	Acidaminococcus_intestini	K03929
ERR2162213	NR	Gopalakrishnan_2019	Bacteroides_vulgatus	K01136
ERR2162213	NR	Gopalakrishnan_2019	Faecalibacterium_prausnitzii	K03707
ERR2162213	NR	Gopalakrishnan_2019	[Eubacterium]_rectale	K07768
ERR2162213	NR	Gopalakrishnan_2019	Alistipes_finegoldii	K07448
ERR2162214	R	Gopalakrishnan_2019	Flavonifractor_plautii	K03410
ERR2162214	R	Gopalakrishnan_2019	Parabacteroides_distasonis	K07716
ERR2162214	R	Gopalakrishnan_2019	Faecalibacterium_prausnitzii	K08744
ERR2162214	R	Gopalakrishnan_2019	Veillonella_parvula	K23352
ERR2162214	R	Gopalakrishnan_2019	Bacteroides_vulgatus	K01136
ERR2162214	R	Gopalakrishnan_2019	Flavonifractor_plautii	K02417
ERR2162214	R	Gopalakrishnan_2019	Faecalibacterium_prausnitzii	K07642
ERR2162214	R	Gopalakrishnan_2019	Parabacteroides_distasonis	K03929
ERR2162214	R	Gopalakrishnan_2019	Flavonifractor_plautii	K00936
ERR2162214	R	Gopalakrishnan_2019	Pyrococcus_furiosus	K23352
ERR2162214	R	Gopalakrishnan_2019	Anaerostipes_hadrus	K21745
ERR2162214	R	Gopalakrishnan_2019	Flavonifractor_plautii	K05364
ERR2162215	NR	Gopalakrishnan_2019	Faecalibacterium_prausnitzii	K08744
ERR2162215	NR	Gopalakrishnan_2019	Flavonifractor_plautii	K06297
ERR2162215	NR	Gopalakrishnan_2019	Flavonifractor_plautii	K05364
ERR2162215	NR	Gopalakrishnan_2019	Parabacteroides_distasonis	K09992
ERR2162215	NR	Gopalakrishnan_2019	Akkermansia_muciniphila	K13542
ERR2162215	NR	Gopalakrishnan_2019	Faecalibacterium_prausnitzii	K07642
ERR2162215	NR	Gopalakrishnan_2019	Alistipes_finegoldii	K07448
ERR2162215	NR	Gopalakrishnan_2019	Faecalibacterium_prausnitzii	K07450
ERR2162215	NR	Gopalakrishnan_2019	Akkermansia_muciniphila	K01596
ERR2162215	NR	Gopalakrishnan_2019	Akkermansia_muciniphila	K00989
ERR2162215	NR	Gopalakrishnan_2019	[Eubacterium]_rectale	K17675
ERR2162215	NR	Gopalakrishnan_2019	[Eubacterium]_rectale	K03406
ERR2162215	NR	Gopalakrishnan_2019	Alistipes_finegoldii	K01218
ERR2162215	NR	Gopalakrishnan_2019	Parabacteroides_distasonis	K01807
ERR2162216	R	Gopalakrishnan_2019	Intestinimonas_butyriciproducens	K08744
ERR2162216	R	Gopalakrishnan_2019	Faecalibacterium_prausnitzii	K07642
ERR2162216	R	Gopalakrishnan_2019	Bacteroides_cellulosilyticus	K13542
ERR2162216	R	Gopalakrishnan_2019	Flavonifractor_plautii	K00989
ERR2162216	R	Gopalakrishnan_2019	Escherichia_coli	K07642
ERR2162216	R	Gopalakrishnan_2019	Escherichia_coli	K11206
ERR2162216	R	Gopalakrishnan_2019	Flavonifractor_plautii	K06283
ERR2162216	R	Gopalakrishnan_2019	Flavonifractor_plautii	K02420
ERR2162216	R	Gopalakrishnan_2019	Flavonifractor_plautii	K05364
ERR2162216	R	Gopalakrishnan_2019	Flavonifractor_plautii	K03410
ERR2162216	R	Gopalakrishnan_2019	Flavonifractor_plautii	K15024
ERR2162216	R	Gopalakrishnan_2019	Escherichia_coli	K01807
ERR2162216	R	Gopalakrishnan_2019	Flavonifractor_plautii	K07768
ERR2162216	R	Gopalakrishnan_2019	Escherichia_coli	K02398
ERR2162216	R	Gopalakrishnan_2019	Faecalibacterium_prausnitzii	K07450
ERR2162216	R	Gopalakrishnan_2019	Flavonifractor_plautii	K01523
ERR2162216	R	Gopalakrishnan_2019	Flavonifractor_plautii	K13542
ERR2162216	R	Gopalakrishnan_2019	Flavonifractor_plautii	K18910
ERR2162216	R	Gopalakrishnan_2019	Flavonifractor_plautii	K06383
ERR2162216	R	Gopalakrishnan_2019	Escherichia_coli	K02420
ERR2162216	R	Gopalakrishnan_2019	Oscillibacter_valericigenes	K06283
ERR2162216	R	Gopalakrishnan_2019	Escherichia_coli	K03688
ERR2162216	R	Gopalakrishnan_2019	Flavonifractor_plautii	K21745
ERR2162216	R	Gopalakrishnan_2019	Flavonifractor_plautii	K07216
ERR2162216	R	Gopalakrishnan_2019	Escherichia_coli	K07448
ERR2162216	R	Gopalakrishnan_2019	Flavonifractor_plautii	K07736
ERR2162216	R	Gopalakrishnan_2019	Flavonifractor_plautii	K02417
ERR2162216	R	Gopalakrishnan_2019	Flavonifractor_plautii	K07450
ERR2162216	R	Gopalakrishnan_2019	Escherichia_coli	K00989
ERR2162216	R	Gopalakrishnan_2019	Escherichia_coli	K18890
ERR2162216	R	Gopalakrishnan_2019	Flavonifractor_plautii	K01560
ERR2162216	R	Gopalakrishnan_2019	Escherichia_coli	K03412
ERR2162216	R	Gopalakrishnan_2019	Escherichia_coli	K01725
ERR2162216	R	Gopalakrishnan_2019	Flavonifractor_plautii	K16925
ERR2162216	R	Gopalakrishnan_2019	Pseudoclostridium_thermosuccinogenes	K14475
ERR2162216	R	Gopalakrishnan_2019	Escherichia_coli	K16235
ERR2162216	R	Gopalakrishnan_2019	Flavonifractor_plautii	K00936
ERR2162216	R	Gopalakrishnan_2019	Bacteroides_vulgatus	K01136
ERR2162216	R	Gopalakrishnan_2019	Flavonifractor_plautii	K07284
ERR2162216	R	Gopalakrishnan_2019	Flavonifractor_plautii	K06313
ERR2162216	R	Gopalakrishnan_2019	Escherichia_coli	K05275
ERR2162216	R	Gopalakrishnan_2019	Faecalitalea_cylindroides	K00989
ERR2162216	R	Gopalakrishnan_2019	Escherichia_coli	K02417
ERR2162216	R	Gopalakrishnan_2019	Bacteroides_ovatus	K02199
ERR2162216	R	Gopalakrishnan_2019	Escherichia_coli	K12983
ERR2162216	R	Gopalakrishnan_2019	Flavonifractor_plautii	K08744
ERR2162216	R	Gopalakrishnan_2019	Flavonifractor_plautii	K01596
ERR2162216	R	Gopalakrishnan_2019	Flavonifractor_plautii	K03412
ERR2162217	R	Gopalakrishnan_2019	Bacteroides_dorei	K05020
ERR2162217	R	Gopalakrishnan_2019	Bacteroides_thetaiotaomicron	K01807
ERR2162217	R	Gopalakrishnan_2019	Bacteroides_dorei	K01136
ERR2162217	R	Gopalakrishnan_2019	Alistipes_finegoldii	K22078
ERR2162217	R	Gopalakrishnan_2019	Bacteroides_cellulosilyticus	K18910
ERR2162217	R	Gopalakrishnan_2019	Parabacteroides_distasonis	K16148
ERR2162217	R	Gopalakrishnan_2019	Alistipes_finegoldii	K01218
ERR2162217	R	Gopalakrishnan_2019	Parabacteroides_distasonis	K18910
ERR2162217	R	Gopalakrishnan_2019	Alistipes_shahii	K22078
ERR2162217	R	Gopalakrishnan_2019	Bifidobacterium_kashiwanohense	K06330
ERR2162217	R	Gopalakrishnan_2019	Parabacteroides_distasonis	K09992
ERR2162217	R	Gopalakrishnan_2019	Alistipes_finegoldii	K21993
ERR2162217	R	Gopalakrishnan_2019	Alistipes_finegoldii	K21814
ERR2162217	R	Gopalakrishnan_2019	Alistipes_finegoldii	K03929
ERR2162217	R	Gopalakrishnan_2019	Bacteroides_vulgatus	K05020
ERR2162217	R	Gopalakrishnan_2019	Parabacteroides_distasonis	K03929
ERR2162217	R	Gopalakrishnan_2019	Parabacteroides_distasonis	K01807
ERR2162217	R	Gopalakrishnan_2019	Faecalibacterium_prausnitzii	K03929
ERR2162217	R	Gopalakrishnan_2019	Faecalibacterium_prausnitzii	K18890
ERR2162217	R	Gopalakrishnan_2019	Faecalibacterium_prausnitzii	K20859
ERR2162217	R	Gopalakrishnan_2019	Parabacteroides_distasonis	K01218
ERR2162217	R	Gopalakrishnan_2019	Faecalibacterium_prausnitzii	K01560
ERR2162217	R	Gopalakrishnan_2019	Faecalibacterium_prausnitzii	K06283
ERR2162217	R	Gopalakrishnan_2019	Faecalibacterium_prausnitzii	K07284
ERR2162218	NR	Gopalakrishnan_2019	[Eubacterium]_rectale	K05364
ERR2162218	NR	Gopalakrishnan_2019	Bacteroides_thetaiotaomicron	K01807
ERR2162218	NR	Gopalakrishnan_2019	Faecalibacterium_prausnitzii	K07450
ERR2162218	NR	Gopalakrishnan_2019	[Eubacterium]_rectale	K14475
ERR2162218	NR	Gopalakrishnan_2019	Faecalibacterium_prausnitzii	K07768
ERR2162218	NR	Gopalakrishnan_2019	Alistipes_finegoldii	K21993
ERR2162218	NR	Gopalakrishnan_2019	Alistipes_finegoldii	K03929
ERR2162218	NR	Gopalakrishnan_2019	[Eubacterium]_rectale	K17675
ERR2162218	NR	Gopalakrishnan_2019	Akkermansia_muciniphila	K01596
ERR2162218	NR	Gopalakrishnan_2019	Alistipes_finegoldii	K01218
ERR2162218	NR	Gopalakrishnan_2019	[Eubacterium]_rectale	K07096
ERR2162218	NR	Gopalakrishnan_2019	[Eubacterium]_rectale	K02278
ERR2162218	NR	Gopalakrishnan_2019	[Eubacterium]_rectale	K13542
ERR2162218	NR	Gopalakrishnan_2019	Bacteroides_ovatus	K02199
ERR2162218	NR	Gopalakrishnan_2019	[Eubacterium]_rectale	K18890
ERR2162218	NR	Gopalakrishnan_2019	Faecalibacterium_prausnitzii	K07651
ERR2162218	NR	Gopalakrishnan_2019	[Eubacterium]_rectale	K22452
ERR2162218	NR	Gopalakrishnan_2019	Faecalibacterium_prausnitzii	K19506
ERR2162218	NR	Gopalakrishnan_2019	Faecalibacterium_prausnitzii	K07642
ERR2162218	NR	Gopalakrishnan_2019	[Eubacterium]_rectale	K03688
ERR2162219	R	Gopalakrishnan_2019	[Eubacterium]_rectale	K19508
ERR2162219	R	Gopalakrishnan_2019	[Eubacterium]_rectale	K10830
ERR2162219	R	Gopalakrishnan_2019	Faecalibacterium_prausnitzii	K07642
ERR2162219	R	Gopalakrishnan_2019	[Eubacterium]_rectale	K07216
ERR2162219	R	Gopalakrishnan_2019	Ruminococcus_bicirculans	K21993
ERR2162219	R	Gopalakrishnan_2019	[Eubacterium]_rectale	K07736
ERR2162219	R	Gopalakrishnan_2019	Bacteroides_ovatus	K02199
ERR2162219	R	Gopalakrishnan_2019	Ruminococcus_bicirculans	K21024
ERR2162219	R	Gopalakrishnan_2019	[Eubacterium]_rectale	K07450
ERR2162219	R	Gopalakrishnan_2019	[Eubacterium]_rectale	K03412
ERR2162219	R	Gopalakrishnan_2019	[Eubacterium]_rectale	K07284
ERR2162219	R	Gopalakrishnan_2019	[Eubacterium]_rectale	K19507
ERR2162219	R	Gopalakrishnan_2019	Bacteroides_vulgatus	K01136
ERR2162219	R	Gopalakrishnan_2019	[Eubacterium]_rectale	K06383
ERR2162219	R	Gopalakrishnan_2019	[Eubacterium]_rectale	K19506
ERR2162219	R	Gopalakrishnan_2019	Alistipes_finegoldii	K21814
ERR2162219	R	Gopalakrishnan_2019	Bacteroides_vulgatus	K05020
ERR2162219	R	Gopalakrishnan_2019	[Eubacterium]_rectale	K09770
ERR2162219	R	Gopalakrishnan_2019	[Eubacterium]_rectale	K22452
ERR2162219	R	Gopalakrishnan_2019	Faecalibacterium_prausnitzii	K07651
ERR2162219	R	Gopalakrishnan_2019	[Eubacterium]_rectale	K17675
ERR2162219	R	Gopalakrishnan_2019	Alistipes_finegoldii	K22078
ERR2162219	R	Gopalakrishnan_2019	[Eubacterium]_rectale	K02417
ERR2162219	R	Gopalakrishnan_2019	[Eubacterium]_rectale	K24866
ERR2162219	R	Gopalakrishnan_2019	[Eubacterium]_rectale	K03406
ERR2162219	R	Gopalakrishnan_2019	Ruminococcus_bicirculans	K19167
ERR2162219	R	Gopalakrishnan_2019	[Eubacterium]_rectale	K06283
ERR2162219	R	Gopalakrishnan_2019	Ruminococcus_bicirculans	K18910
ERR2162219	R	Gopalakrishnan_2019	[Eubacterium]_rectale	K14188
ERR2162219	R	Gopalakrishnan_2019	Ruminococcus_bicirculans	K09992
ERR2162219	R	Gopalakrishnan_2019	Faecalibacterium_prausnitzii	K07450
ERR2162219	R	Gopalakrishnan_2019	[Eubacterium]_rectale	K03688
ERR2162219	R	Gopalakrishnan_2019	Bacteroides_fragilis	K19171
ERR2162219	R	Gopalakrishnan_2019	[Eubacterium]_rectale	K02278
ERR2162219	R	Gopalakrishnan_2019	[Eubacterium]_rectale	K21140
ERR2162219	R	Gopalakrishnan_2019	[Eubacterium]_rectale	K14475
ERR2162219	R	Gopalakrishnan_2019	[Eubacterium]_rectale	K07096
ERR2162219	R	Gopalakrishnan_2019	Ruminococcus_bicirculans	K21140
ERR2162219	R	Gopalakrishnan_2019	[Eubacterium]_rectale	K07768
ERR2162219	R	Gopalakrishnan_2019	[Eubacterium]_rectale	K18890
ERR2162219	R	Gopalakrishnan_2019	Ruminococcus_bicirculans	K15024
ERR2162219	R	Gopalakrishnan_2019	[Eubacterium]_rectale	K02398
ERR2162219	R	Gopalakrishnan_2019	Faecalibacterium_prausnitzii	K08744
ERR2162219	R	Gopalakrishnan_2019	[Eubacterium]_rectale	K05364
ERR2162219	R	Gopalakrishnan_2019	Ruminococcus_bicirculans	K14048
ERR2162219	R	Gopalakrishnan_2019	[Eubacterium]_rectale	K02653
ERR2162219	R	Gopalakrishnan_2019	[Eubacterium]_rectale	K13542
ERR2162219	R	Gopalakrishnan_2019	[Eubacterium]_rectale	K23352
ERR2162219	R	Gopalakrishnan_2019	Ruminococcus_bicirculans	K14192
ERR2162220	R	Gopalakrishnan_2019	Bacteroides_vulgatus	K05020
ERR2162220	R	Gopalakrishnan_2019	Acidaminococcus_intestini	K05020
ERR2162220	R	Gopalakrishnan_2019	Alistipes_finegoldii	K01218
ERR2162220	R	Gopalakrishnan_2019	Faecalibacterium_prausnitzii	K19506
ERR2162220	R	Gopalakrishnan_2019	Faecalibacterium_prausnitzii	K19507
ERR2162220	R	Gopalakrishnan_2019	Alistipes_finegoldii	K21993
ERR2162220	R	Gopalakrishnan_2019	Alistipes_finegoldii	K22078
ERR2162220	R	Gopalakrishnan_2019	Bacteroides_vulgatus	K19171
ERR2162220	R	Gopalakrishnan_2019	[Eubacterium]_rectale	K07768
ERR2162220	R	Gopalakrishnan_2019	Faecalibacterium_prausnitzii	K19509
ERR2162220	R	Gopalakrishnan_2019	Bacteroides_ovatus	K12997
ERR2162220	R	Gopalakrishnan_2019	Bacteroides_vulgatus	K01136
ERR2162220	R	Gopalakrishnan_2019	Bacteroides_ovatus	K02199
ERR2162220	R	Gopalakrishnan_2019	Faecalibacterium_prausnitzii	K01218
ERR2162220	R	Gopalakrishnan_2019	Alistipes_finegoldii	K21814
ERR2162220	R	Gopalakrishnan_2019	Faecalibacterium_prausnitzii	K06383
ERR2162220	R	Gopalakrishnan_2019	Bacteroides_caccae	K12997
ERR2162220	R	Gopalakrishnan_2019	Bacteroides_vulgatus	K12997
ERR2162220	R	Gopalakrishnan_2019	Acidaminococcus_intestini	K03929
ERR2162220	R	Gopalakrishnan_2019	Alistipes_finegoldii	K03929
ERR2162220	R	Gopalakrishnan_2019	Faecalibacterium_prausnitzii	K07450
ERR2162220	R	Gopalakrishnan_2019	Alistipes_finegoldii	K12997
ERR2162220	R	Gopalakrishnan_2019	Faecalibacterium_prausnitzii	K19508
ERR2162220	R	Gopalakrishnan_2019	Lactobacillus_plantarum	K21745
ERR2162221	R	Gopalakrishnan_2019	Faecalibacterium_prausnitzii	K01560
ERR2162221	R	Gopalakrishnan_2019	Faecalibacterium_prausnitzii	K07284
ERR2162221	R	Gopalakrishnan_2019	Faecalibacterium_prausnitzii	K03929
ERR2162221	R	Gopalakrishnan_2019	Faecalibacterium_prausnitzii	K07450
ERR2162221	R	Gopalakrishnan_2019	Faecalibacterium_prausnitzii	K09992
ERR2162221	R	Gopalakrishnan_2019	Faecalibacterium_prausnitzii	K18890
ERR2162221	R	Gopalakrishnan_2019	[Eubacterium]_hallii	K07651
ERR2162221	R	Gopalakrishnan_2019	Faecalibacterium_prausnitzii	K23352
ERR2162221	R	Gopalakrishnan_2019	Parabacteroides_distasonis	K12997
ERR2162221	R	Gopalakrishnan_2019	Parabacteroides_distasonis	K01218
ERR2162221	R	Gopalakrishnan_2019	Faecalibacterium_prausnitzii	K07642
ERR2162221	R	Gopalakrishnan_2019	Bacteroides_thetaiotaomicron	K01807
ERR2162221	R	Gopalakrishnan_2019	Bacteroides_dorei	K01807
ERR2162221	R	Gopalakrishnan_2019	Faecalibacterium_prausnitzii	K20859
ERR2162221	R	Gopalakrishnan_2019	Faecalibacterium_prausnitzii	K06283
ERR2162222	R	Gopalakrishnan_2019	Bacteroides_ovatus	K02199
ERR2162222	R	Gopalakrishnan_2019	Lactobacillus_ruminis	K07448
ERR2162222	R	Gopalakrishnan_2019	Bacteroides_vulgatus	K01136
ERR2162222	R	Gopalakrishnan_2019	Parabacteroides_distasonis	K01218
ERR2162222	R	Gopalakrishnan_2019	[Eubacterium]_rectale	K07768
ERR2162222	R	Gopalakrishnan_2019	Faecalibacterium_prausnitzii	K19506
ERR2162222	R	Gopalakrishnan_2019	Parabacteroides_distasonis	K09992
ERR2162222	R	Gopalakrishnan_2019	Faecalibacterium_prausnitzii	K18910
ERR2162222	R	Gopalakrishnan_2019	Faecalibacterium_prausnitzii	K18890
ERR2162222	R	Gopalakrishnan_2019	Faecalibacterium_prausnitzii	K23352
ERR2162222	R	Gopalakrishnan_2019	Anaerostipes_hadrus	K07284
ERR2162222	R	Gopalakrishnan_2019	Faecalibacterium_prausnitzii	K20859
ERR2162222	R	Gopalakrishnan_2019	Faecalibacterium_prausnitzii	K01560
ERR2162222	R	Gopalakrishnan_2019	Faecalibacterium_prausnitzii	K19507
ERR2162222	R	Gopalakrishnan_2019	Faecalibacterium_prausnitzii	K19508
ERR2162222	R	Gopalakrishnan_2019	Faecalibacterium_prausnitzii	K07450
ERR2162222	R	Gopalakrishnan_2019	Faecalibacterium_prausnitzii	K07284
ERR2162222	R	Gopalakrishnan_2019	Faecalibacterium_prausnitzii	K03929
ERR2162222	R	Gopalakrishnan_2019	Faecalibacterium_prausnitzii	K19509
ERR2162222	R	Gopalakrishnan_2019	Parabacteroides_distasonis	K18910
ERR2162222	R	Gopalakrishnan_2019	Faecalibacterium_prausnitzii	K06283
ERR2162222	R	Gopalakrishnan_2019	Parabacteroides_distasonis	K07716
ERR2162223	NR	Gopalakrishnan_2019	Parabacteroides_distasonis	K03929
ERR2162223	NR	Gopalakrishnan_2019	Flavonifractor_plautii	K00936
ERR2162223	NR	Gopalakrishnan_2019	Flavonifractor_plautii	K13542
ERR2162223	NR	Gopalakrishnan_2019	Flavonifractor_plautii	K03412
ERR2162223	NR	Gopalakrishnan_2019	Bacteroides_vulgatus	K01136
ERR2162223	NR	Gopalakrishnan_2019	Flavonifractor_plautii	K02417
ERR2162223	NR	Gopalakrishnan_2019	Parabacteroides_distasonis	K07716
ERR2162223	NR	Gopalakrishnan_2019	Flavonifractor_plautii	K18910
ERR2162223	NR	Gopalakrishnan_2019	Flavonifractor_plautii	K06297
ERR2162223	NR	Gopalakrishnan_2019	Flavonifractor_plautii	K05364
ERR2162223	NR	Gopalakrishnan_2019	Bacteroides_thetaiotaomicron	K01807
ERR2162224	R	Gopalakrishnan_2019	Flavonifractor_plautii	K07284
ERR2162224	R	Gopalakrishnan_2019	[Eubacterium]_rectale	K07768
ERR2162224	R	Gopalakrishnan_2019	Bacteroides_ovatus	K02199
ERR2162224	R	Gopalakrishnan_2019	Akkermansia_muciniphila	K13542
ERR2162224	R	Gopalakrishnan_2019	Akkermansia_muciniphila	K02077
ERR2162224	R	Gopalakrishnan_2019	[Clostridium]_bolteae	K17675
ERR2162224	R	Gopalakrishnan_2019	Akkermansia_muciniphila	K01596
ERR2162224	R	Gopalakrishnan_2019	Faecalibacterium_prausnitzii	K07450
ERR2162224	R	Gopalakrishnan_2019	Akkermansia_muciniphila	K00989
ERR2162224	R	Gopalakrishnan_2019	[Clostridium]_bolteae	K01807
ERR2162224	R	Gopalakrishnan_2019	Akkermansia_muciniphila	K02653
ERR2162224	R	Gopalakrishnan_2019	[Clostridium]_bolteae	K05020
ERR2162224	R	Gopalakrishnan_2019	Bacteroides_dorei	K01136
ERR6229432	NR	Lee_2022	Ruminococcus_bicirculans	K01218
ERR6229432	NR	Lee_2022	[Eubacterium]_rectale	K17675
ERR6229432	NR	Lee_2022	Ruminococcus_bicirculans	K15024
ERR6229432	NR	Lee_2022	[Eubacterium]_rectale	K23352
ERR6229432	NR	Lee_2022	Acidaminococcus_intestini	K05020
ERR6229432	NR	Lee_2022	Ruminococcus_bicirculans	K01596
ERR6229432	NR	Lee_2022	[Eubacterium]_rectale	K07096
ERR6229432	NR	Lee_2022	Prevotella_intermedia	K01218
ERR6229432	NR	Lee_2022	Methylomicrobium_alcaliphilum	K01218
ERR6229432	NR	Lee_2022	Parabacteroides_distasonis	K07716
ERR6229432	NR	Lee_2022	Ruminococcus_bicirculans	K09992
ERR6229432	NR	Lee_2022	[Eubacterium]_rectale	K03688
ERR6229432	NR	Lee_2022	[Eubacterium]_rectale	K13542
ERR6229432	NR	Lee_2022	Ruminococcus_bicirculans	K06313
ERR6229432	NR	Lee_2022	Ruminococcus_bicirculans	K19167
ERR6229432	NR	Lee_2022	Bacteroides_vulgatus	K01136
ERR6229432	NR	Lee_2022	[Eubacterium]_rectale	K22452
ERR6229432	NR	Lee_2022	Terrabacteria_group	K06383
ERR6229432	NR	Lee_2022	Ruminococcus_bicirculans	K18910
ERR6229432	NR	Lee_2022	[Eubacterium]_eligens	K02653
ERR6229432	NR	Lee_2022	Hungateiclostridium_saccincola	K02417
ERR6229432	NR	Lee_2022	[Eubacterium]_rectale	K07216
ERR6229432	NR	Lee_2022	Prevotella_intermedia	K01807
ERR6229432	NR	Lee_2022	Ruminococcus_bicirculans	K01202
ERR6229432	NR	Lee_2022	Ruminococcus_bicirculans	K21993
ERR6229432	NR	Lee_2022	Ruminococcus_bicirculans	K21140
ERR6229432	NR	Lee_2022	Faecalibacterium_prausnitzii	K07450
ERR6229432	NR	Lee_2022	Ruminococcus_albus	K01496
ERR6229432	NR	Lee_2022	Ruminococcus_bicirculans	K14048
ERR6229432	NR	Lee_2022	Parabacteroides_distasonis	K18910
ERR6229432	NR	Lee_2022	Faecalibacterium_prausnitzii	K03707
ERR6229432	NR	Lee_2022	Ruminococcus_bicirculans	K21024
ERR6229432	NR	Lee_2022	Ruminococcus_albus	K06383
ERR6229432	NR	Lee_2022	cellular_organisms	K23352
ERR6229432	NR	Lee_2022	Ruminococcus_champanellensis	K01202
ERR6229432	NR	Lee_2022	Ruminococcus_albus	K06313
ERR6229432	NR	Lee_2022	Faecalibacterium_prausnitzii	K07642
ERR6229432	NR	Lee_2022	Parabacteroides_distasonis	K12997
ERR6229432	NR	Lee_2022	Alistipes_finegoldii	K22078
ERR6229432	NR	Lee_2022	[Eubacterium]_rectale	K14475
ERR6229432	NR	Lee_2022	Faecalibacterium_prausnitzii	K01218
ERR6229432	NR	Lee_2022	Ruminococcus_bicirculans	K14192
ERR6229432	NR	Lee_2022	[Eubacterium]_rectale	K18890
ERR6229432	NR	Lee_2022	[Eubacterium]_rectale	K10830
ERR6230245	R	Lee_2022	Bifidobacterium_bifidum	K03458
ERR6230245	R	Lee_2022	Bifidobacterium_bifidum	K10005
ERR6230245	R	Lee_2022	[Eubacterium]_rectale	K02417
ERR6230245	R	Lee_2022	Bifidobacterium_adolescentis	K03688
ERR6230245	R	Lee_2022	Bifidobacterium_adolescentis	K11263
ERR6230245	R	Lee_2022	Bifidobacterium_adolescentis	K16925
ERR6230245	R	Lee_2022	[Eubacterium]_rectale	K14475
ERR6230245	R	Lee_2022	Collinsella_aerofaciens	K00989
ERR6230245	R	Lee_2022	[Eubacterium]_rectale	K05364
ERR6230245	R	Lee_2022	Bifidobacterium_adolescentis	K02433
ERR6230245	R	Lee_2022	Collinsella_aerofaciens	K19507
ERR6230245	R	Lee_2022	Faecalibacterium_prausnitzii	K07642
ERR6230245	R	Lee_2022	Bifidobacterium_adolescentis	K18907
ERR6230245	R	Lee_2022	Collinsella_aerofaciens	K19509
ERR6230245	R	Lee_2022	Bifidobacterium_adolescentis	K11533
ERR6230245	R	Lee_2022	Streptococcus_thermophilus	K03688
ERR6230245	R	Lee_2022	Bifidobacterium_bifidum	K01560
ERR6230245	R	Lee_2022	[Eubacterium]_rectale	K18890
ERR6230245	R	Lee_2022	Bifidobacterium_bifidum	K07284
ERR6230245	R	Lee_2022	Bifidobacterium_adolescentis	K00989
ERR6230245	R	Lee_2022	Faecalibacterium_prausnitzii	K07450
ERR6230245	R	Lee_2022	Bifidobacterium_bifidum	K03688
ERR6230245	R	Lee_2022	Bifidobacterium_bifidum	K18907
ERR6230245	R	Lee_2022	Bifidobacterium_bifidum	K19003
ERR6230245	R	Lee_2022	Collinsella_aerofaciens	K08372
ERR6230245	R	Lee_2022	Bifidobacterium_bifidum	K02077
ERR6230245	R	Lee_2022	Bifidobacterium_adolescentis	K05794
ERR6230245	R	Lee_2022	Bifidobacterium_longum	K12554
ERR6230245	R	Lee_2022	Bifidobacterium_bifidum	K01807
ERR6230245	R	Lee_2022	Collinsella_aerofaciens	K08744
ERR6230245	R	Lee_2022	Collinsella_aerofaciens	K03688
ERR6230245	R	Lee_2022	Bifidobacterium_bifidum	K11263
ERR6230245	R	Lee_2022	Bifidobacterium_longum	K01697
ERR6230245	R	Lee_2022	Bifidobacterium_adolescentis	K19003
ERR6230245	R	Lee_2022	[Eubacterium]_rectale	K02653
ERR6230245	R	Lee_2022	Faecalibacterium_prausnitzii	K06283
ERR6230245	R	Lee_2022	Collinsella_aerofaciens	K13640
ERR6230245	R	Lee_2022	Faecalibacterium_prausnitzii	K08744
ERR6230245	R	Lee_2022	[Eubacterium]_rectale	K13542
ERR6230245	R	Lee_2022	Collinsella_aerofaciens	K14192
ERR6230245	R	Lee_2022	Bifidobacterium_longum	K00936
ERR6230245	R	Lee_2022	Streptococcus_thermophilus	K03458
ERR6230245	R	Lee_2022	Collinsella_aerofaciens	K07284
ERR6230245	R	Lee_2022	Bifidobacterium_longum	K18206
ERR6230245	R	Lee_2022	Collinsella_aerofaciens	K10007
ERR6230245	R	Lee_2022	Collinsella_aerofaciens	K19508
ERR6230245	R	Lee_2022	Bifidobacterium_longum	K13571
ERR6230245	R	Lee_2022	Bifidobacterium_adolescentis	K01560
ERR6230245	R	Lee_2022	Faecalibacterium_prausnitzii	K07651
ERR6230245	R	Lee_2022	Bifidobacterium_bifidum	K05275
ERR6230245	R	Lee_2022	Bifidobacterium_longum	K03727
ERR6230245	R	Lee_2022	Bifidobacterium_longum	K07284
ERR6230245	R	Lee_2022	Bifidobacterium_longum	K24040
ERR6230245	R	Lee_2022	Bifidobacterium_longum	K02074
ERR6230245	R	Lee_2022	Bifidobacterium_longum	K13059
ERR6230245	R	Lee_2022	Bifidobacterium_longum	K13640
ERR6230245	R	Lee_2022	Bifidobacterium_longum	K09118
ERR6230245	R	Lee_2022	Collinsella_aerofaciens	K19506
ERR6230245	R	Lee_2022	Bifidobacterium_bifidum	K08372
ERR6230245	R	Lee_2022	[Eubacterium]_rectale	K22452
ERR6230245	R	Lee_2022	Bifidobacterium_bifidum	K03489
ERR6230245	R	Lee_2022	Bifidobacterium_longum	K20814
ERR6230245	R	Lee_2022	Faecalibacterium_prausnitzii	K23352
ERR6230245	R	Lee_2022	Collinsella_aerofaciens	K01496
ERR6230245	R	Lee_2022	Bifidobacterium_adolescentis	K03489
ERR6230245	R	Lee_2022	Faecalibacterium_prausnitzii	K03929
ERR6230245	R	Lee_2022	Alistipes_finegoldii	K07448
ERR6230245	R	Lee_2022	Faecalibacterium_prausnitzii	K01560
ERR6230245	R	Lee_2022	Faecalibacterium_prausnitzii	K20859
ERR6230245	R	Lee_2022	[Eubacterium]_rectale	K23352
ERR6230245	R	Lee_2022	Collinsella_aerofaciens	K13787
ERR6230245	R	Lee_2022	Bifidobacterium_longum	K18205
ERR6230245	R	Lee_2022	Bifidobacterium_bifidum	K16147
ERR6230245	R	Lee_2022	Streptococcus_thermophilus	K16209
ERR6230245	R	Lee_2022	Bifidobacterium_longum	K05364
ERR6230245	R	Lee_2022	Bifidobacterium_longum	K02075
ERR6230245	R	Lee_2022	Bifidobacterium_adolescentis	K10005
ERR6230245	R	Lee_2022	Bifidobacterium_bifidum	K02433
ERR6230245	R	Lee_2022	Collinsella_aerofaciens	K10006
ERR6230245	R	Lee_2022	Bifidobacterium_adolescentis	K08372
ERR6230245	R	Lee_2022	[Eubacterium]_rectale	K17675
ERR6230245	R	Lee_2022	Bifidobacterium_adolescentis	K02077
ERR6230245	R	Lee_2022	Bifidobacterium_adolescentis	K01807
ERR6230245	R	Lee_2022	Collinsella_aerofaciens	K10008
ERR6230245	R	Lee_2022	Bifidobacterium_bifidum	K05794
ERR6230245	R	Lee_2022	Collinsella_aerofaciens	K01210
ERR6230245	R	Lee_2022	Bifidobacterium_longum	K07177
ERR6230245	R	Lee_2022	Collinsella_aerofaciens	K07096
ERR6230245	R	Lee_2022	Bifidobacterium_bifidum	K11533
ERR6230245	R	Lee_2022	Bifidobacterium_adolescentis	K16147
ERR6230245	R	Lee_2022	Bifidobacterium_adolescentis	K05275
ERR6230245	R	Lee_2022	[Eubacterium]_rectale	K03406
ERR6230245	R	Lee_2022	Collinsella_aerofaciens	K10005
ERR6230245	R	Lee_2022	Bifidobacterium_bifidum	K00989
ERR6230245	R	Lee_2022	Bifidobacterium_adolescentis	K14205
ERR6230245	R	Lee_2022	Bifidobacterium_longum	K23980
ERR6230278	R	Lee_2022	Streptococcus_thermophilus	K16209
ERR6230278	R	Lee_2022	Bifidobacterium_longum	K21495
ERR6230278	R	Lee_2022	Bifidobacterium_longum	K19003
ERR6230278	R	Lee_2022	Collinsella_aerofaciens	K01496
ERR6230278	R	Lee_2022	Bifidobacterium_longum	K16784
ERR6230278	R	Lee_2022	[Eubacterium]_eligens	K06283
ERR6230278	R	Lee_2022	Adlercreutzia_equolifaciens	K02653
ERR6230278	R	Lee_2022	Anaerostipes_hadrus	K24866
ERR6230278	R	Lee_2022	Bifidobacterium_catenulatum	K06117
ERR6230278	R	Lee_2022	Anaerostipes_hadrus	K19509
ERR6230278	R	Lee_2022	Bifidobacterium_longum	K13640
ERR6230278	R	Lee_2022	Collinsella_aerofaciens	K13787
ERR6230278	R	Lee_2022	Bifidobacterium_longum	K18907
ERR6230278	R	Lee_2022	Anaerostipes_hadrus	K03688
ERR6230278	R	Lee_2022	Bifidobacterium_longum	K11533
ERR6230278	R	Lee_2022	Bifidobacterium_catenulatum	K12554
ERR6230278	R	Lee_2022	Collinsella_aerofaciens	K14192
ERR6230278	R	Lee_2022	[Eubacterium]_rectale	K07450
ERR6230278	R	Lee_2022	[Eubacterium]_rectale	K10830
ERR6230278	R	Lee_2022	Bifidobacterium_adolescentis	K18907
ERR6230278	R	Lee_2022	Adlercreutzia_equolifaciens	K03688
ERR6230278	R	Lee_2022	Anaerostipes_hadrus	K22452
ERR6230278	R	Lee_2022	Roseburia_hominis	K07284
ERR6230278	R	Lee_2022	[Eubacterium]_rectale	K13542
ERR6230278	R	Lee_2022	Bifidobacterium_adolescentis	K20814
ERR6230278	R	Lee_2022	Bifidobacterium_longum	K00886
ERR6230278	R	Lee_2022	[Eubacterium]_rectale	K02653
ERR6230278	R	Lee_2022	Anaerostipes_hadrus	K07284
ERR6230278	R	Lee_2022	[Eubacterium]_rectale	K07284
ERR6230278	R	Lee_2022	[Eubacterium]_rectale	K09770
ERR6230278	R	Lee_2022	Bifidobacterium_longum	K18955
ERR6230278	R	Lee_2022	Bifidobacterium_longum	K07177
ERR6230278	R	Lee_2022	Bifidobacterium_catenulatum	K02433
ERR6230278	R	Lee_2022	Bifidobacterium_catenulatum	K24040
ERR6230278	R	Lee_2022	Collinsella_aerofaciens	K10008
ERR6230278	R	Lee_2022	Bifidobacterium_adolescentis	K13527
ERR6230278	R	Lee_2022	Bifidobacterium_longum	K05794
ERR6230278	R	Lee_2022	Anaerostipes_hadrus	K06383
ERR6230278	R	Lee_2022	Anaerostipes_hadrus	K18910
ERR6230278	R	Lee_2022	Adlercreutzia_equolifaciens	K08372
ERR6230278	R	Lee_2022	Streptococcus_thermophilus	K03688
ERR6230278	R	Lee_2022	[Eubacterium]_rectale	K07216
ERR6230278	R	Lee_2022	Bifidobacterium_catenulatum	K10008
ERR6230278	R	Lee_2022	Adlercreutzia_equolifaciens	K13787
ERR6230278	R	Lee_2022	Bifidobacterium_longum	K18205
ERR6230278	R	Lee_2022	Collinsella_aerofaciens	K10007
ERR6230278	R	Lee_2022	[Eubacterium]_hallii	K07216
ERR6230278	R	Lee_2022	Bifidobacterium_longum	K07736
ERR6230278	R	Lee_2022	[Eubacterium]_rectale	K18890
ERR6230278	R	Lee_2022	Bifidobacterium_adolescentis	K18205
ERR6230278	R	Lee_2022	Bifidobacterium_adolescentis	K02433
ERR6230278	R	Lee_2022	Bifidobacterium_longum	K13571
ERR6230278	R	Lee_2022	Lactococcus_lactis	K12997
ERR6230278	R	Lee_2022	Bifidobacterium_longum	K13829
ERR6230278	R	Lee_2022	Bifidobacterium_longum	K23980
ERR6230278	R	Lee_2022	Bifidobacterium_longum	K07448
ERR6230278	R	Lee_2022	[Eubacterium]_rectale	K02398
ERR6230278	R	Lee_2022	[Eubacterium]_rectale	K14188
ERR6230278	R	Lee_2022	Lactococcus_lactis	K18890
ERR6230278	R	Lee_2022	Bifidobacterium_longum	K09118
ERR6230278	R	Lee_2022	Bifidobacterium_longum	K02074
ERR6230278	R	Lee_2022	Collinsella_aerofaciens	K13640
ERR6230278	R	Lee_2022	Collinsella_aerofaciens	K00989
ERR6230278	R	Lee_2022	Bifidobacterium_longum	K08744
ERR6230278	R	Lee_2022	[Eubacterium]_rectale	K23352
ERR6230278	R	Lee_2022	[Eubacterium]_rectale	K03480
ERR6230278	R	Lee_2022	Collinsella_aerofaciens	K19506
ERR6230278	R	Lee_2022	Bifidobacterium_longum	K03688
ERR6230278	R	Lee_2022	Bifidobacterium_longum	K13527
ERR6230278	R	Lee_2022	Eggerthella_lenta	K07642
ERR6230278	R	Lee_2022	Lactococcus_lactis	K07284
ERR6230278	R	Lee_2022	[Eubacterium]_rectale	K03406
ERR6230278	R	Lee_2022	[Eubacterium]_rectale	K03412
ERR6230278	R	Lee_2022	[Eubacterium]_rectale	K02278
ERR6230278	R	Lee_2022	Anaerostipes_hadrus	K19506
ERR6230278	R	Lee_2022	Bifidobacterium_longum	K13787
ERR6230278	R	Lee_2022	Bifidobacterium_longum	K02433
ERR6230278	R	Lee_2022	Bifidobacterium_longum	K18206
ERR6230278	R	Lee_2022	Bifidobacterium_longum	K08372
ERR6230278	R	Lee_2022	Bifidobacterium_longum	K10007
ERR6230278	R	Lee_2022	Collinsella_aerofaciens	K07284
ERR6230278	R	Lee_2022	Bifidobacterium_catenulatum	K18955
ERR6230278	R	Lee_2022	[Eubacterium]_rectale	K06383
ERR6230278	R	Lee_2022	Bifidobacterium_catenulatum	K18907
ERR6230278	R	Lee_2022	Lactococcus_lactis	K02433
ERR6230278	R	Lee_2022	Bifidobacterium_longum	K16147
ERR6230278	R	Lee_2022	[Eubacterium]_rectale	K03410
ERR6230278	R	Lee_2022	Bifidobacterium_longum	K12554
ERR6230278	R	Lee_2022	Bifidobacterium_adolescentis	K01560
ERR6230278	R	Lee_2022	Bifidobacterium_longum	K01560
ERR6230278	R	Lee_2022	Bifidobacterium_longum	K21745
ERR6230278	R	Lee_2022	Bifidobacterium_adolescentis	K16784
ERR6230278	R	Lee_2022	Anaerostipes_hadrus	K05364
ERR6230278	R	Lee_2022	Bifidobacterium_catenulatum	K05275
ERR6230278	R	Lee_2022	Bifidobacterium_longum	K00989
ERR6230278	R	Lee_2022	Bifidobacterium_adolescentis	K13829
ERR6230278	R	Lee_2022	Lactococcus_lactis	K16209
ERR6230278	R	Lee_2022	Bifidobacterium_longum	K07503
ERR6230278	R	Lee_2022	Anaerostipes_hadrus	K13542
ERR6230278	R	Lee_2022	Bifidobacterium_adolescentis	K03727
ERR6230278	R	Lee_2022	Bifidobacterium_longum	K03727
ERR6230278	R	Lee_2022	[Eubacterium]_rectale	K03688
ERR6230278	R	Lee_2022	Bifidobacterium_longum	K05364
ERR6230278	R	Lee_2022	Collinsella_aerofaciens	K01210
ERR6230278	R	Lee_2022	Bifidobacterium_longum	K06330
ERR6230278	R	Lee_2022	Bifidobacterium_longum	K16148
ERR6230278	R	Lee_2022	Bifidobacterium_longum	K04092
ERR6230278	R	Lee_2022	Collinsella_aerofaciens	K06330
ERR6230278	R	Lee_2022	Anaerostipes_hadrus	K21024
ERR6230278	R	Lee_2022	Collinsella_aerofaciens	K03688
ERR6230278	R	Lee_2022	Collinsella_aerofaciens	K07096
ERR6230278	R	Lee_2022	Lactococcus_lactis	K01807
ERR6230278	R	Lee_2022	Collinsella_aerofaciens	K10006
ERR6230278	R	Lee_2022	[Eubacterium]_rectale	K07736
ERR6230278	R	Lee_2022	[Eubacterium]_rectale	K24866
ERR6230278	R	Lee_2022	Bifidobacterium_adolescentis	K08744
ERR6230278	R	Lee_2022	Bifidobacterium_adolescentis	K01523
ERR6230278	R	Lee_2022	Bifidobacterium_adolescentis	K23258
ERR6230278	R	Lee_2022	Bifidobacterium_longum	K07284
ERR6230278	R	Lee_2022	Bifidobacterium_longum	K01697
ERR6230278	R	Lee_2022	Collinsella_aerofaciens	K08372
ERR6230278	R	Lee_2022	Bifidobacterium_longum	K22306
ERR6230278	R	Lee_2022	Bifidobacterium_catenulatum	K09118
ERR6230278	R	Lee_2022	Bifidobacterium_catenulatum	K05794
ERR6230278	R	Lee_2022	Bifidobacterium_catenulatum	K13829
ERR6230278	R	Lee_2022	Bifidobacterium_adolescentis	K02075
ERR6230278	R	Lee_2022	Bifidobacterium_longum	K10005
ERR6230278	R	Lee_2022	Bifidobacterium_adolescentis	K07448
ERR6230278	R	Lee_2022	Bifidobacterium_adolescentis	K14205
ERR6230278	R	Lee_2022	[Eubacterium]_rectale	K08744
ERR6230278	R	Lee_2022	Bifidobacterium_longum	K02077
ERR6230278	R	Lee_2022	[Eubacterium]_rectale	K22452
ERR6230278	R	Lee_2022	Bifidobacterium_adolescentis	K12554
ERR6230278	R	Lee_2022	Bifidobacterium_longum	K05275
ERR6230278	R	Lee_2022	[Eubacterium]_rectale	K14475
ERR6230278	R	Lee_2022	Anaerostipes_hadrus	K02653
ERR6230278	R	Lee_2022	Bifidobacterium_adolescentis	K02074
ERR6230278	R	Lee_2022	Anaerostipes_hadrus	K19508
ERR6230278	R	Lee_2022	Bifidobacterium_adolescentis	K11533
ERR6230278	R	Lee_2022	Collinsella_aerofaciens	K08744
ERR6230278	R	Lee_2022	[Eubacterium]_rectale	K06283
ERR6230278	R	Lee_2022	Bifidobacterium_adolescentis	K18206
ERR6230278	R	Lee_2022	Bifidobacterium_longum	K23258
ERR6230278	R	Lee_2022	Anaerostipes_hadrus	K02278
ERR6230278	R	Lee_2022	Bifidobacterium_longum	K18917
ERR6230278	R	Lee_2022	Bifidobacterium_longum	K16235
ERR6230278	R	Lee_2022	Bifidobacterium_longum	K07768
ERR6230278	R	Lee_2022	Bifidobacterium_adolescentis	K03688
ERR6230278	R	Lee_2022	Bifidobacterium_longum	K06117
ERR6230278	R	Lee_2022	Adlercreutzia_equolifaciens	K08744
ERR6230278	R	Lee_2022	Bifidobacterium_adolescentis	K04092
ERR6230278	R	Lee_2022	Bifidobacterium_longum	K14205
ERR6230278	R	Lee_2022	Bifidobacterium_longum	K09009
ERR6230278	R	Lee_2022	Bifidobacterium_adolescentis	K10005
ERR6230278	R	Lee_2022	Bifidobacterium_adolescentis	K10008
ERR6230278	R	Lee_2022	Bifidobacterium_catenulatum	K09009
ERR6230278	R	Lee_2022	Collinsella_aerofaciens	K19509
ERR6230278	R	Lee_2022	Adlercreutzia_equolifaciens	K07642
ERR6230278	R	Lee_2022	Anaerostipes_hadrus	K19507
ERR6230278	R	Lee_2022	Bifidobacterium_longum	K03458
ERR6230278	R	Lee_2022	Bifidobacterium_longum	K01807
ERR6230278	R	Lee_2022	Bifidobacterium_longum	K02075
ERR6230278	R	Lee_2022	[Eubacterium]_rectale	K16925
ERR6230278	R	Lee_2022	Lactococcus_lactis	K07177
ERR6230278	R	Lee_2022	Bifidobacterium_longum	K20814
ERR6230278	R	Lee_2022	Bifidobacterium_adolescentis	K02077
ERR6230278	R	Lee_2022	Collinsella_aerofaciens	K19507
ERR6230278	R	Lee_2022	Bifidobacterium_adolescentis	K07768
ERR6230278	R	Lee_2022	Bifidobacterium_adolescentis	K05794
ERR6230278	R	Lee_2022	Collinsella_aerofaciens	K01523
ERR6230278	R	Lee_2022	Bifidobacterium_adolescentis	K07736
ERR6230278	R	Lee_2022	Bifidobacterium_longum	K16925
ERR6230278	R	Lee_2022	Bifidobacterium_longum	K10006
ERR6230278	R	Lee_2022	[Eubacterium]_rectale	K11214
ERR6230278	R	Lee_2022	Bifidobacterium_adolescentis	K00936
ERR6230278	R	Lee_2022	Bifidobacterium_longum	K10008
ERR6230278	R	Lee_2022	Bifidobacterium_adolescentis	K18955
ERR6230278	R	Lee_2022	Bifidobacterium_adolescentis	K13571
ERR6230278	R	Lee_2022	Collinsella_aerofaciens	K19508
ERR6230278	R	Lee_2022	Bifidobacterium_longum	K01523
ERR6230278	R	Lee_2022	[Eubacterium]_rectale	K05364
ERR6230278	R	Lee_2022	[Eubacterium]_rectale	K21140
ERR6230278	R	Lee_2022	[Eubacterium]_rectale	K02420
ERR6230278	R	Lee_2022	Bifidobacterium_adolescentis	K00989
ERR6230278	R	Lee_2022	Bifidobacterium_longum	K07006
ERR6230278	R	Lee_2022	Bifidobacterium_longum	K00936
ERR6230278	R	Lee_2022	Bifidobacterium_adolescentis	K09009
ERR6230278	R	Lee_2022	Bifidobacterium_longum	K13059
ERR6230278	R	Lee_2022	Bifidobacterium_adolescentis	K05275
ERR6230278	R	Lee_2022	Bifidobacterium_adolescentis	K13640
ERR6230278	R	Lee_2022	Bifidobacterium_catenulatum	K00936
ERR6230278	R	Lee_2022	Bifidobacterium_longum	K24040
ERR6230278	R	Lee_2022	[Eubacterium]_rectale	K02417
ERR6230278	R	Lee_2022	Bifidobacterium_longum	K01496
ERR6230278	R	Lee_2022	[Eubacterium]_rectale	K17675
ERR6230278	R	Lee_2022	Bifidobacterium_adolescentis	K00886
ERR6230326	NR	Lee_2022	Faecalitalea_cylindroides	K03688
ERR6230326	NR	Lee_2022	Faecalibacterium_prausnitzii	K07450
ERR6230326	NR	Lee_2022	Eggerthella_lenta	K13787
ERR6230326	NR	Lee_2022	Eggerthella_lenta	K13640
ERR6230326	NR	Lee_2022	Eggerthella_lenta	K07642
ERR6230326	NR	Lee_2022	Eggerthella_lenta	K21745
ERR6230326	NR	Lee_2022	Eggerthella_lenta	K20859
ERR6230326	NR	Lee_2022	Eggerthella_lenta	K01523
ERR6230326	NR	Lee_2022	Eggerthella_lenta	K14188
ERR6230326	NR	Lee_2022	Streptococcus_thermophilus	K03458
ERR6230326	NR	Lee_2022	Gordonibacter_massiliensis	K21745
ERR6230326	NR	Lee_2022	Methanobrevibacter_smithii	K14192
ERR6230326	NR	Lee_2022	[Eubacterium]_rectale	K07450
ERR6230326	NR	Lee_2022	Eggerthella_lenta	K08744
ERR6230326	NR	Lee_2022	Streptococcus_thermophilus	K16209
ERR6230326	NR	Lee_2022	Eggerthella_lenta	K08372
ERR6230326	NR	Lee_2022	Eggerthella_lenta	K22452
ERR6230326	NR	Lee_2022	Eggerthella_lenta	K02653
ERR6230326	NR	Lee_2022	Eggerthella_lenta	K01496
ERR6230326	NR	Lee_2022	Streptococcus_thermophilus	K03688
ERR6230326	NR	Lee_2022	Eggerthella_lenta	K03688
ERR6230326	NR	Lee_2022	Eggerthella_lenta	K14205
ERR6230326	NR	Lee_2022	Eggerthella_lenta	K14475
ERR6230340	NR	Lee_2022	Collinsella_aerofaciens	K01523
ERR6230340	NR	Lee_2022	Bifidobacterium_adolescentis	K02653
ERR6230340	NR	Lee_2022	Collinsella_aerofaciens	K10007
ERR6230340	NR	Lee_2022	Bifidobacterium_longum	K00886
ERR6230340	NR	Lee_2022	Bifidobacterium_longum	K01496
ERR6230340	NR	Lee_2022	Bifidobacterium_longum	K02074
ERR6230340	NR	Lee_2022	Akkermansia_muciniphila	K01596
ERR6230340	NR	Lee_2022	Bifidobacterium_adolescentis	K10005
ERR6230340	NR	Lee_2022	Collinsella_aerofaciens	K07096
ERR6230340	NR	Lee_2022	Collinsella_aerofaciens	K19506
ERR6230340	NR	Lee_2022	Bifidobacterium_longum	K21745
ERR6230340	NR	Lee_2022	Bifidobacterium_longum	K03727
ERR6230340	NR	Lee_2022	Bifidobacterium_adolescentis	K11263
ERR6230340	NR	Lee_2022	Collinsella_aerofaciens	K14192
ERR6230340	NR	Lee_2022	Bifidobacterium_longum	K20814
ERR6230340	NR	Lee_2022	[Eubacterium]_rectale	K07216
ERR6230340	NR	Lee_2022	Bifidobacterium_longum	K01697
ERR6230340	NR	Lee_2022	Bifidobacterium_longum	K08744
ERR6230340	NR	Lee_2022	Bifidobacterium_adolescentis	K01807
ERR6230340	NR	Lee_2022	Bifidobacterium_adolescentis	K05364
ERR6230340	NR	Lee_2022	Collinsella_aerofaciens	K06330
ERR6230340	NR	Lee_2022	Bifidobacterium_adolescentis	K06117
ERR6230340	NR	Lee_2022	Faecalibacterium_prausnitzii	K07642
ERR6230340	NR	Lee_2022	Bifidobacterium_adolescentis	K23980
ERR6230340	NR	Lee_2022	Bifidobacterium_adolescentis	K07284
ERR6230340	NR	Lee_2022	Bifidobacterium_longum	K02075
ERR6230340	NR	Lee_2022	Bifidobacterium_longum	K02077
ERR6230340	NR	Lee_2022	Bifidobacterium_longum	K22306
ERR6230340	NR	Lee_2022	Bifidobacterium_adolescentis	K00989
ERR6230340	NR	Lee_2022	Bifidobacterium_longum	K18206
ERR6230340	NR	Lee_2022	Bifidobacterium_adolescentis	K10008
ERR6230340	NR	Lee_2022	Faecalibacterium_prausnitzii	K08744
ERR6230340	NR	Lee_2022	Bifidobacterium_longum	K13059
ERR6230340	NR	Lee_2022	Faecalibacterium_prausnitzii	K13787
ERR6230340	NR	Lee_2022	Bifidobacterium_longum	K24040
ERR6230340	NR	Lee_2022	Bifidobacterium_longum	K18205
ERR6230340	NR	Lee_2022	Bifidobacterium_adolescentis	K21495
ERR6230340	NR	Lee_2022	Bifidobacterium_adolescentis	K05794
ERR6230340	NR	Lee_2022	Bifidobacterium_longum	K09118
ERR6230340	NR	Lee_2022	Bifidobacterium_adolescentis	K13640
ERR6230340	NR	Lee_2022	Bifidobacterium_adolescentis	K11533
ERR6230340	NR	Lee_2022	Collinsella_aerofaciens	K19508
ERR6230340	NR	Lee_2022	Collinsella_aerofaciens	K01496
ERR6230340	NR	Lee_2022	Bifidobacterium_adolescentis	K16147
ERR6230340	NR	Lee_2022	Collinsella_aerofaciens	K13640
ERR6230340	NR	Lee_2022	Bifidobacterium_longum	K05275
ERR6230340	NR	Lee_2022	Bifidobacterium_adolescentis	K24017
ERR6230340	NR	Lee_2022	Collinsella_aerofaciens	K19509
ERR6230340	NR	Lee_2022	Bifidobacterium_adolescentis	K10007
ERR6230340	NR	Lee_2022	Bifidobacterium_adolescentis	K02433
ERR6230340	NR	Lee_2022	Faecalibacterium_prausnitzii	K07096
ERR6230340	NR	Lee_2022	Bifidobacterium_angulatum	K13787
ERR6230340	NR	Lee_2022	Bifidobacterium_longum	K06117
ERR6230340	NR	Lee_2022	Bifidobacterium_adolescentis	K07177
ERR6230340	NR	Lee_2022	Faecalibacterium_prausnitzii	K18890
ERR6230340	NR	Lee_2022	Bifidobacterium_adolescentis	K23258
ERR6230340	NR	Lee_2022	Bifidobacterium_adolescentis	K10006
ERR6230340	NR	Lee_2022	Bifidobacterium_adolescentis	K05275
ERR6230340	NR	Lee_2022	Bifidobacterium_adolescentis	K13787
ERR6230340	NR	Lee_2022	Bifidobacterium_longum	K13829
ERR6230340	NR	Lee_2022	Bifidobacterium_longum	K13527
ERR6230340	NR	Lee_2022	Bifidobacterium_adolescentis	K16925
ERR6230340	NR	Lee_2022	Bifidobacterium_longum	K07284
ERR6230340	NR	Lee_2022	Faecalibacterium_prausnitzii	K01496
ERR6230340	NR	Lee_2022	Bifidobacterium_adolescentis	K01697
ERR6230340	NR	Lee_2022	Bifidobacterium_adolescentis	K14205
ERR6230340	NR	Lee_2022	Faecalibacterium_prausnitzii	K01210
ERR6230340	NR	Lee_2022	Bifidobacterium_adolescentis	K00936
ERR6230340	NR	Lee_2022	[Eubacterium]_hallii	K07216
ERR6230340	NR	Lee_2022	Bifidobacterium_adolescentis	K16209
ERR6230340	NR	Lee_2022	Bifidobacterium_adolescentis	K03688
ERR6230340	NR	Lee_2022	Bifidobacterium_longum	K18955
ERR6230340	NR	Lee_2022	Collinsella_aerofaciens	K13787
ERR6230340	NR	Lee_2022	Collinsella_aerofaciens	K19507
ERR6230340	NR	Lee_2022	Bifidobacterium_adolescentis	K09009
ERR6230340	NR	Lee_2022	Collinsella_aerofaciens	K08744
ERR6230340	NR	Lee_2022	Bifidobacterium_adolescentis	K13571
ERR6230340	NR	Lee_2022	Bifidobacterium_adolescentis	K18907
ERR6230340	NR	Lee_2022	Bifidobacterium_adolescentis	K04092
ERR6230340	NR	Lee_2022	Faecalibacterium_prausnitzii	K01523
ERR6230340	NR	Lee_2022	Collinsella_aerofaciens	K03688
ERR6230340	NR	Lee_2022	Bifidobacterium_adolescentis	K01218
ERR6230340	NR	Lee_2022	Bifidobacterium_angulatum	K18907
ERR6230340	NR	Lee_2022	Bifidobacterium_longum	K07768
ERR6230340	NR	Lee_2022	Bifidobacterium_adolescentis	K08372
ERR6230340	NR	Lee_2022	Bifidobacterium_longum	K16148
ERR6230340	NR	Lee_2022	Bifidobacterium_adolescentis	K09118
ERR6230340	NR	Lee_2022	Bifidobacterium_longum	K03458
ERR6230340	NR	Lee_2022	Bifidobacterium_longum	K16235
ERR6230340	NR	Lee_2022	Bifidobacterium_adolescentis	K01560
ERR6230340	NR	Lee_2022	Bifidobacterium_adolescentis	K12554
ERR6230340	NR	Lee_2022	Bifidobacterium_longum	K16784
ERR6230340	NR	Lee_2022	Collinsella_aerofaciens	K07284
ERR6230340	NR	Lee_2022	Collinsella_aerofaciens	K10008
ERR6230340	NR	Lee_2022	Collinsella_aerofaciens	K00989
ERR6230340	NR	Lee_2022	Bifidobacterium_longum	K07736
ERR6230340	NR	Lee_2022	Faecalibacterium_prausnitzii	K07450
ERR6230340	NR	Lee_2022	Bifidobacterium_adolescentis	K18955
ERR6230340	NR	Lee_2022	Bifidobacterium_longum	K07006
ERR6230340	NR	Lee_2022	Faecalibacterium_prausnitzii	K14192
ERR6230340	NR	Lee_2022	Collinsella_aerofaciens	K08372
ERR6230340	NR	Lee_2022	Faecalibacterium_prausnitzii	K07503
ERR6230340	NR	Lee_2022	Bifidobacterium_longum	K01523
ERR6230340	NR	Lee_2022	Bifidobacterium_bifidum	K03489
ERR6230340	NR	Lee_2022	Collinsella_aerofaciens	K10006
ERR6231475	NR	Lee_2022	[Eubacterium]_hallii	K07651
ERR6231475	NR	Lee_2022	Bifidobacterium_adolescentis	K03688
ERR6231475	NR	Lee_2022	Collinsella_aerofaciens	K01523
ERR6231475	NR	Lee_2022	Bifidobacterium_adolescentis	K13787
ERR6231475	NR	Lee_2022	Bifidobacterium_longum	K09118
ERR6231475	NR	Lee_2022	Collinsella_aerofaciens	K01496
ERR6231475	NR	Lee_2022	Bifidobacterium_bifidum	K01523
ERR6231475	NR	Lee_2022	Bifidobacterium_adolescentis	K13829
ERR6231475	NR	Lee_2022	Bifidobacterium_adolescentis	K22306
ERR6231475	NR	Lee_2022	Bifidobacterium_adolescentis	K21745
ERR6231475	NR	Lee_2022	Bifidobacterium_longum	K00989
ERR6231475	NR	Lee_2022	Bifidobacterium_longum	K18206
ERR6231475	NR	Lee_2022	Bifidobacterium_bifidum	K18917
ERR6231475	NR	Lee_2022	Collinsella_aerofaciens	K10005
ERR6231475	NR	Lee_2022	Faecalibacterium_prausnitzii	K07642
ERR6231475	NR	Lee_2022	Bifidobacterium_bifidum	K18955
ERR6231475	NR	Lee_2022	Bifidobacterium_adolescentis	K18917
ERR6231475	NR	Lee_2022	Collinsella_aerofaciens	K19507
ERR6231475	NR	Lee_2022	Bifidobacterium_adolescentis	K04092
ERR6231475	NR	Lee_2022	Faecalibacterium_prausnitzii	K13787
ERR6231475	NR	Lee_2022	Bifidobacterium_adolescentis	K07768
ERR6231475	NR	Lee_2022	Bifidobacterium_adolescentis	K01807
ERR6231475	NR	Lee_2022	Bifidobacterium_longum	K22306
ERR6231475	NR	Lee_2022	[Eubacterium]_rectale	K07450
ERR6231475	NR	Lee_2022	Bifidobacterium_bifidum	K00936
ERR6231475	NR	Lee_2022	Bifidobacterium_bifidum	K02433
ERR6231475	NR	Lee_2022	Bifidobacterium_adolescentis	K06117
ERR6231475	NR	Lee_2022	Bifidobacterium_longum	K23258
ERR6231475	NR	Lee_2022	Bifidobacterium_longum	K13787
ERR6231475	NR	Lee_2022	Bifidobacterium_adolescentis	K13571
ERR6231475	NR	Lee_2022	Bifidobacterium_bifidum	K07006
ERR6231475	NR	Lee_2022	Bifidobacterium_bifidum	K06117
ERR6231475	NR	Lee_2022	Collinsella_aerofaciens	K14192
ERR6231475	NR	Lee_2022	Bifidobacterium_adolescentis	K16235
ERR6231475	NR	Lee_2022	Bifidobacterium_adolescentis	K21495
ERR6231475	NR	Lee_2022	Collinsella_aerofaciens	K08372
ERR6231475	NR	Lee_2022	Bifidobacterium_bifidum	K05275
ERR6231475	NR	Lee_2022	Bifidobacterium_longum	K12554
ERR6231475	NR	Lee_2022	Bifidobacterium_bifidum	K14192
ERR6231475	NR	Lee_2022	[Eubacterium]_rectale	K05364
ERR6231475	NR	Lee_2022	Bifidobacterium_adolescentis	K16925
ERR6231475	NR	Lee_2022	Bifidobacterium_bifidum	K18907
ERR6231475	NR	Lee_2022	Bifidobacterium_longum	K18917
ERR6231475	NR	Lee_2022	[Eubacterium]_rectale	K07768
ERR6231475	NR	Lee_2022	Bifidobacterium_bifidum	K05364
ERR6231475	NR	Lee_2022	Bifidobacterium_bifidum	K02077
ERR6231475	NR	Lee_2022	Bifidobacterium_longum	K21745
ERR6231475	NR	Lee_2022	[Eubacterium]_rectale	K24866
ERR6231475	NR	Lee_2022	[Eubacterium]_rectale	K22452
ERR6231475	NR	Lee_2022	Bifidobacterium_adolescentis	K05364
ERR6231475	NR	Lee_2022	[Eubacterium]_rectale	K03688
ERR6231475	NR	Lee_2022	Bifidobacterium_bifidum	K13829
ERR6231475	NR	Lee_2022	Bifidobacterium_adolescentis	K00989
ERR6231475	NR	Lee_2022	Bifidobacterium_bifidum	K07503
ERR6231475	NR	Lee_2022	Bifidobacterium_longum	K16784
ERR6231475	NR	Lee_2022	Bifidobacterium_adolescentis	K09009
ERR6231475	NR	Lee_2022	Bifidobacterium_longum	K18955
ERR6231475	NR	Lee_2022	Bifidobacterium_adolescentis	K09118
ERR6231475	NR	Lee_2022	Bifidobacterium_bifidum	K02075
ERR6231475	NR	Lee_2022	Bifidobacterium_adolescentis	K16147
ERR6231475	NR	Lee_2022	Bifidobacterium_longum	K05275
ERR6231475	NR	Lee_2022	Bifidobacterium_longum	K01697
ERR6231475	NR	Lee_2022	Collinsella_aerofaciens	K00989
ERR6231475	NR	Lee_2022	Bifidobacterium_adolescentis	K08744
ERR6231475	NR	Lee_2022	Bifidobacterium_longum	K09009
ERR6231475	NR	Lee_2022	Bifidobacterium_adolescentis	K07284
ERR6231475	NR	Lee_2022	[Eubacterium]_hallii	K22452
ERR6231475	NR	Lee_2022	Bifidobacterium_adolescentis	K00936
ERR6231475	NR	Lee_2022	Bifidobacterium_longum	K16235
ERR6231475	NR	Lee_2022	[Eubacterium]_rectale	K07216
ERR6231475	NR	Lee_2022	Bifidobacterium_bifidum	K09009
ERR6231475	NR	Lee_2022	Bifidobacterium_bifidum	K13059
ERR6231475	NR	Lee_2022	Collinsella_aerofaciens	K03688
ERR6231475	NR	Lee_2022	Bifidobacterium_bifidum	K11533
ERR6231475	NR	Lee_2022	Bifidobacterium_longum	K13059
ERR6231475	NR	Lee_2022	Bifidobacterium_longum	K00886
ERR6231475	NR	Lee_2022	Bifidobacterium_longum	K03727
ERR6231475	NR	Lee_2022	Bifidobacterium_adolescentis	K03458
ERR6231475	NR	Lee_2022	Bifidobacterium_adolescentis	K01697
ERR6231475	NR	Lee_2022	Bifidobacterium_bifidum	K08372
ERR6231475	NR	Lee_2022	Bifidobacterium_longum	K23980
ERR6231475	NR	Lee_2022	Bifidobacterium_bifidum	K07177
ERR6231475	NR	Lee_2022	Bifidobacterium_adolescentis	K03489
ERR6231475	NR	Lee_2022	Bifidobacterium_bifidum	K07736
ERR6231475	NR	Lee_2022	Bifidobacterium_longum	K11533
ERR6231475	NR	Lee_2022	Bifidobacterium_adolescentis	K18206
ERR6231475	NR	Lee_2022	Bifidobacterium_longum	K07006
ERR6231475	NR	Lee_2022	Bifidobacterium_adolescentis	K14205
ERR6231475	NR	Lee_2022	Bifidobacterium_adolescentis	K07177
ERR6231475	NR	Lee_2022	Bifidobacterium_bifidum	K13787
ERR6231475	NR	Lee_2022	Collinsella_aerofaciens	K19508
ERR6231475	NR	Lee_2022	Bifidobacterium_longum	K07177
ERR6231475	NR	Lee_2022	Collinsella_aerofaciens	K01210
ERR6231475	NR	Lee_2022	Bifidobacterium_adolescentis	K13527
ERR6231475	NR	Lee_2022	Bifidobacterium_longum	K06117
ERR6231475	NR	Lee_2022	Bifidobacterium_longum	K20814
ERR6231475	NR	Lee_2022	Collinsella_aerofaciens	K10007
ERR6231475	NR	Lee_2022	Bifidobacterium_bifidum	K10006
ERR6231475	NR	Lee_2022	Faecalibacterium_prausnitzii	K07450
ERR6231475	NR	Lee_2022	Collinsella_aerofaciens	K19509
ERR6231475	NR	Lee_2022	Bifidobacterium_bifidum	K04092
ERR6231475	NR	Lee_2022	[Eubacterium]_rectale	K03406
ERR6231475	NR	Lee_2022	Bifidobacterium_longum	K07284
ERR6231475	NR	Lee_2022	Faecalibacterium_prausnitzii	K08744
ERR6231475	NR	Lee_2022	Bifidobacterium_adolescentis	K01218
ERR6231475	NR	Lee_2022	Bifidobacterium_bifidum	K01697
ERR6231475	NR	Lee_2022	Collinsella_aerofaciens	K07284
ERR6231475	NR	Lee_2022	Bifidobacterium_longum	K13527
ERR6231475	NR	Lee_2022	Bifidobacterium_adolescentis	K18907
ERR6231475	NR	Lee_2022	Bifidobacterium_longum	K10008
ERR6231475	NR	Lee_2022	Bifidobacterium_longum	K00936
ERR6231475	NR	Lee_2022	Bifidobacterium_longum	K01807
ERR6231475	NR	Lee_2022	Bifidobacterium_adolescentis	K23980
ERR6231475	NR	Lee_2022	Bifidobacterium_bifidum	K03489
ERR6231475	NR	Lee_2022	Bifidobacterium_bifidum	K05794
ERR6231475	NR	Lee_2022	Bifidobacterium_longum	K13571
ERR6231475	NR	Lee_2022	Bifidobacterium_longum	K13640
ERR6231475	NR	Lee_2022	Bifidobacterium_bifidum	K01560
ERR6231475	NR	Lee_2022	Bifidobacterium_bifidum	K03458
ERR6231475	NR	Lee_2022	Bifidobacterium_adolescentis	K02433
ERR6231475	NR	Lee_2022	Bifidobacterium_adolescentis	K05275
ERR6231475	NR	Lee_2022	Bifidobacterium_longum	K03489
ERR6231475	NR	Lee_2022	Collinsella_aerofaciens	K10008
ERR6231475	NR	Lee_2022	Bifidobacterium_bifidum	K08744
ERR6231475	NR	Lee_2022	Bifidobacterium_adolescentis	K07006
ERR6231475	NR	Lee_2022	Bifidobacterium_bifidum	K16235
ERR6231475	NR	Lee_2022	Bifidobacterium_longum	K03688
ERR6231475	NR	Lee_2022	Collinsella_aerofaciens	K13640
ERR6231475	NR	Lee_2022	Bifidobacterium_longum	K24040
ERR6231475	NR	Lee_2022	Bifidobacterium_adolescentis	K11533
ERR6231475	NR	Lee_2022	Bifidobacterium_adolescentis	K01523
ERR6231475	NR	Lee_2022	Collinsella_aerofaciens	K19506
ERR6231475	NR	Lee_2022	Bifidobacterium_bifidum	K10008
ERR6231475	NR	Lee_2022	Bifidobacterium_adolescentis	K16209
ERR6231475	NR	Lee_2022	Bifidobacterium_longum	K07768
ERR6231475	NR	Lee_2022	Bifidobacterium_longum	K03458
ERR6231475	NR	Lee_2022	Bifidobacterium_adolescentis	K08372
ERR6231475	NR	Lee_2022	Collinsella_aerofaciens	K10006
ERR6231475	NR	Lee_2022	Bifidobacterium_longum	K05364
ERR6231475	NR	Lee_2022	Bifidobacterium_adolescentis	K01560
ERR6231475	NR	Lee_2022	Collinsella_aerofaciens	K08744
ERR6231475	NR	Lee_2022	Bifidobacterium_bifidum	K01807
ERR6231475	NR	Lee_2022	Bifidobacterium_longum	K21495
ERR6231475	NR	Lee_2022	Collinsella_aerofaciens	K07096
ERR6231475	NR	Lee_2022	Collinsella_aerofaciens	K13787
ERR6231475	NR	Lee_2022	[Eubacterium]_rectale	K17675
ERR6231475	NR	Lee_2022	Bifidobacterium_adolescentis	K18205
ERR6231475	NR	Lee_2022	Flavonifractor_plautii	K07651
ERR6231475	NR	Lee_2022	Bifidobacterium_adolescentis	K12554
ERR6231475	NR	Lee_2022	Bifidobacterium_bifidum	K02074
ERR6231475	NR	Lee_2022	Bifidobacterium_adolescentis	K20814
ERR6231475	NR	Lee_2022	Bifidobacterium_bifidum	K23980
ERR6231475	NR	Lee_2022	[Eubacterium]_rectale	K14475
ERR6231475	NR	Lee_2022	Bifidobacterium_longum	K18205
ERR6231475	NR	Lee_2022	Bifidobacterium_adolescentis	K10008
ERR6231475	NR	Lee_2022	[Eubacterium]_rectale	K18890
ERR6231475	NR	Lee_2022	Bifidobacterium_bifidum	K01496
ERR6231475	NR	Lee_2022	Bifidobacterium_bifidum	K09118
ERR6231548	NR	Lee_2022	Anaerostipes_hadrus	K05364
ERR6231548	NR	Lee_2022	[Eubacterium]_rectale	K18890
ERR6231548	NR	Lee_2022	Collinsella_aerofaciens	K19508
ERR6231548	NR	Lee_2022	Collinsella_aerofaciens	K08744
ERR6231548	NR	Lee_2022	Bifidobacterium_longum	K22306
ERR6231548	NR	Lee_2022	Faecalibacterium_prausnitzii	K09118
ERR6231548	NR	Lee_2022	Faecalibacterium_prausnitzii	K19003
ERR6231548	NR	Lee_2022	Collinsella_aerofaciens	K13640
ERR6231548	NR	Lee_2022	[Eubacterium]_rectale	K03688
ERR6231548	NR	Lee_2022	Faecalibacterium_prausnitzii	K07216
ERR6231548	NR	Lee_2022	Bifidobacterium_longum	K10006
ERR6231548	NR	Lee_2022	Anaerostipes_hadrus	K03688
ERR6231548	NR	Lee_2022	Bifidobacterium_longum	K05364
ERR6231548	NR	Lee_2022	Bifidobacterium_longum	K07177
ERR6231548	NR	Lee_2022	[Eubacterium]_rectale	K14188
ERR6231548	NR	Lee_2022	[Eubacterium]_rectale	K05364
ERR6231548	NR	Lee_2022	Anaerostipes_hadrus	K13542
ERR6231548	NR	Lee_2022	Bifidobacterium_longum	K23258
ERR6231548	NR	Lee_2022	Faecalibacterium_prausnitzii	K01523
ERR6231548	NR	Lee_2022	Anaerostipes_hadrus	K12997
ERR6231548	NR	Lee_2022	Faecalibacterium_prausnitzii	K06117
ERR6231548	NR	Lee_2022	[Eubacterium]_rectale	K14475
ERR6231548	NR	Lee_2022	Faecalibacterium_prausnitzii	K09009
ERR6231548	NR	Lee_2022	[Eubacterium]_rectale	K24866
ERR6231548	NR	Lee_2022	[Eubacterium]_rectale	K13542
ERR6231548	NR	Lee_2022	Anaerostipes_hadrus	K01496
ERR6231548	NR	Lee_2022	Anaerostipes_hadrus	K07284
ERR6231548	NR	Lee_2022	Bifidobacterium_longum	K02077
ERR6231548	NR	Lee_2022	Bifidobacterium_longum	K18205
ERR6231548	NR	Lee_2022	[Eubacterium]_rectale	K22452
ERR6231548	NR	Lee_2022	Collinsella_aerofaciens	K10006
ERR6231548	NR	Lee_2022	Bifidobacterium_longum	K01496
ERR6231548	NR	Lee_2022	Bifidobacterium_adolescentis	K14205
ERR6231548	NR	Lee_2022	Faecalibacterium_prausnitzii	K07503
ERR6231548	NR	Lee_2022	[Eubacterium]_rectale	K07096
ERR6231548	NR	Lee_2022	Bifidobacterium_longum	K07736
ERR6231548	NR	Lee_2022	Bifidobacterium_adolescentis	K05275
ERR6231548	NR	Lee_2022	Faecalibacterium_prausnitzii	K07642
ERR6231548	NR	Lee_2022	Bifidobacterium_longum	K08744
ERR6231548	NR	Lee_2022	Bifidobacterium_longum	K02074
ERR6231548	NR	Lee_2022	[Eubacterium]_rectale	K07216
ERR6231548	NR	Lee_2022	Collinsella_aerofaciens	K06330
ERR6231548	NR	Lee_2022	Bifidobacterium_longum	K23980
ERR6231548	NR	Lee_2022	Bifidobacterium_adolescentis	K01560
ERR6231548	NR	Lee_2022	Faecalibacterium_prausnitzii	K14475
ERR6231548	NR	Lee_2022	Bifidobacterium_longum	K09118
ERR6231548	NR	Lee_2022	Bifidobacterium_adolescentis	K18907
ERR6231548	NR	Lee_2022	Anaerostipes_hadrus	K22452
ERR6231548	NR	Lee_2022	Bifidobacterium_longum	K01697
ERR6231548	NR	Lee_2022	Faecalibacterium_prausnitzii	K19508
ERR6231548	NR	Lee_2022	Bifidobacterium_longum	K08372
ERR6231548	NR	Lee_2022	Faecalibacterium_prausnitzii	K19507
ERR6231548	NR	Lee_2022	Bifidobacterium_longum	K16147
ERR6231548	NR	Lee_2022	[Eubacterium]_rectale	K23352
ERR6231548	NR	Lee_2022	Anaerostipes_hadrus	K02278
ERR6231548	NR	Lee_2022	Bifidobacterium_longum	K00989
ERR6231548	NR	Lee_2022	Bifidobacterium_longum	K07768
ERR6231548	NR	Lee_2022	Bifidobacterium_longum	K05275
ERR6231548	NR	Lee_2022	[Eubacterium]_rectale	K21140
ERR6231548	NR	Lee_2022	Bifidobacterium_adolescentis	K21495
ERR6231548	NR	Lee_2022	Bifidobacterium_longum	K13571
ERR6231548	NR	Lee_2022	Faecalibacterium_prausnitzii	K07450
ERR6231548	NR	Lee_2022	Bifidobacterium_longum	K04092
ERR6231548	NR	Lee_2022	Faecalibacterium_prausnitzii	K01210
ERR6231548	NR	Lee_2022	Bifidobacterium_longum	K05794
ERR6231548	NR	Lee_2022	Bifidobacterium_longum	K02075
ERR6231548	NR	Lee_2022	Faecalibacterium_prausnitzii	K08744
ERR6231548	NR	Lee_2022	Collinsella_aerofaciens	K10008
ERR6231548	NR	Lee_2022	Bifidobacterium_longum	K16235
ERR6231548	NR	Lee_2022	Faecalibacterium_prausnitzii	K23980
ERR6231548	NR	Lee_2022	Bifidobacterium_longum	K09009
ERR6231548	NR	Lee_2022	Collinsella_aerofaciens	K13787
ERR6231548	NR	Lee_2022	Bifidobacterium_longum	K18917
ERR6231548	NR	Lee_2022	[Eubacterium]_hallii	K07716
ERR6231548	NR	Lee_2022	Bifidobacterium_longum	K10007
ERR6231548	NR	Lee_2022	Collinsella_aerofaciens	K10007
ERR6231548	NR	Lee_2022	[Eubacterium]_rectale	K02278
ERR6231548	NR	Lee_2022	Bifidobacterium_adolescentis	K01807
ERR6231548	NR	Lee_2022	Collinsella_aerofaciens	K07284
ERR6231548	NR	Lee_2022	Bifidobacterium_longum	K13059
ERR6231548	NR	Lee_2022	Bifidobacterium_longum	K13829
ERR6231548	NR	Lee_2022	Faecalibacterium_prausnitzii	K06330
ERR6231548	NR	Lee_2022	Bifidobacterium_longum	K20814
ERR6231548	NR	Lee_2022	Faecalibacterium_prausnitzii	K16925
ERR6231548	NR	Lee_2022	Faecalibacterium_prausnitzii	K21140
ERR6231548	NR	Lee_2022	Faecalibacterium_prausnitzii	K01496
ERR6231548	NR	Lee_2022	[Eubacterium]_rectale	K10830
ERR6231548	NR	Lee_2022	Anaerostipes_hadrus	K02653
ERR6231548	NR	Lee_2022	[Eubacterium]_rectale	K07450
ERR6231548	NR	Lee_2022	Collinsella_aerofaciens	K00989
ERR6231548	NR	Lee_2022	Bifidobacterium_longum	K07284
ERR6231548	NR	Lee_2022	Bifidobacterium_longum	K16148
ERR6231548	NR	Lee_2022	Anaerostipes_hadrus	K21024
ERR6231548	NR	Lee_2022	[Eubacterium]_rectale	K06283
ERR6231548	NR	Lee_2022	Bifidobacterium_longum	K13640
ERR6231548	NR	Lee_2022	Faecalibacterium_prausnitzii	K07651
ERR6231548	NR	Lee_2022	Bifidobacterium_longum	K16209
ERR6231548	NR	Lee_2022	Bifidobacterium_longum	K10005
ERR6231548	NR	Lee_2022	Bifidobacterium_longum	K13787
ERR6231548	NR	Lee_2022	Bifidobacterium_longum	K18955
ERR6231548	NR	Lee_2022	[Eubacterium]_rectale	K07736
ERR6231548	NR	Lee_2022	Bifidobacterium_longum	K21745
ERR6231548	NR	Lee_2022	Bifidobacterium_longum	K07006
ERR6231548	NR	Lee_2022	Bifidobacterium_longum	K03727
ERR6231548	NR	Lee_2022	Faecalibacterium_prausnitzii	K05275
ERR6231548	NR	Lee_2022	Collinsella_aerofaciens	K14192
ERR6231548	NR	Lee_2022	Bifidobacterium_longum	K12554
ERR6231548	NR	Lee_2022	Anaerostipes_hadrus	K11206
ERR6231548	NR	Lee_2022	Anaerostipes_hadrus	K06383
ERR6231548	NR	Lee_2022	Bifidobacterium_longum	K00936
ERR6231548	NR	Lee_2022	Bifidobacterium_longum	K16784
ERR6231548	NR	Lee_2022	Bifidobacterium_longum	K03688
ERR6231548	NR	Lee_2022	Collinsella_aerofaciens	K08372
ERR6231548	NR	Lee_2022	Bifidobacterium_longum	K21495
ERR6231548	NR	Lee_2022	Collinsella_aerofaciens	K03688
ERR6231548	NR	Lee_2022	Bifidobacterium_adolescentis	K07768
ERR6231548	NR	Lee_2022	Bifidobacterium_longum	K16925
ERR6231548	NR	Lee_2022	Bifidobacterium_longum	K02433
ERR6231548	NR	Lee_2022	Bifidobacterium_longum	K03458
ERR6231548	NR	Lee_2022	Roseburia_hominis	K21024
ERR6231548	NR	Lee_2022	Faecalibacterium_prausnitzii	K03480
ERR6231548	NR	Lee_2022	[Eubacterium]_rectale	K06383
ERR6231548	NR	Lee_2022	Bifidobacterium_longum	K06117
ERR6231548	NR	Lee_2022	Collinsella_aerofaciens	K07096
ERR6231548	NR	Lee_2022	Faecalibacterium_prausnitzii	K19506
ERR6231548	NR	Lee_2022	Collinsella_aerofaciens	K19509
ERR6231548	NR	Lee_2022	Bifidobacterium_longum	K01807
ERR6231548	NR	Lee_2022	Faecalibacterium_prausnitzii	K22452
ERR6231548	NR	Lee_2022	[Eubacterium]_rectale	K03480
ERR6231548	NR	Lee_2022	Bifidobacterium_longum	K24017
ERR6231548	NR	Lee_2022	Bifidobacterium_longum	K24040
ERR6231548	NR	Lee_2022	Bifidobacterium_longum	K13527
ERR6231548	NR	Lee_2022	Anaerostipes_hadrus	K24866
ERR6231548	NR	Lee_2022	Bifidobacterium_longum	K18206
ERR6231548	NR	Lee_2022	[Eubacterium]_rectale	K16925
ERR6231548	NR	Lee_2022	Bifidobacterium_longum	K00886
ERR6231548	NR	Lee_2022	Faecalibacterium_prausnitzii	K19509
ERR6231548	NR	Lee_2022	Collinsella_aerofaciens	K19507
ERR6231548	NR	Lee_2022	Bifidobacterium_longum	K10008
ERR6231548	NR	Lee_2022	Bifidobacterium_adolescentis	K00989
ERR6231548	NR	Lee_2022	Bifidobacterium_longum	K18907
ERR6231548	NR	Lee_2022	Bifidobacterium_longum	K01523
ERR6231616	R	Lee_2022	Collinsella_aerofaciens	K07284
ERR6231616	R	Lee_2022	Collinsella_aerofaciens	K14192
ERR6231616	R	Lee_2022	Bifidobacterium_adolescentis	K16209
ERR6231616	R	Lee_2022	Bifidobacterium_adolescentis	K01560
ERR6231616	R	Lee_2022	Bifidobacterium_longum	K07177
ERR6231616	R	Lee_2022	Streptococcus_salivarius	K16209
ERR6231616	R	Lee_2022	Bifidobacterium_adolescentis	K02433
ERR6231616	R	Lee_2022	Bifidobacterium_longum	K13640
ERR6231616	R	Lee_2022	Bifidobacterium_adolescentis	K06117
ERR6231616	R	Lee_2022	Bifidobacterium_adolescentis	K02075
ERR6231616	R	Lee_2022	[Eubacterium]_hallii	K21140
ERR6231616	R	Lee_2022	Bifidobacterium_longum	K13571
ERR6231616	R	Lee_2022	Bifidobacterium_adolescentis	K22306
ERR6231616	R	Lee_2022	Bifidobacterium_adolescentis	K09118
ERR6231616	R	Lee_2022	Bifidobacterium_adolescentis	K13787
ERR6231616	R	Lee_2022	Collinsella_aerofaciens	K01496
ERR6231616	R	Lee_2022	Bifidobacterium_longum	K01523
ERR6231616	R	Lee_2022	Bifidobacterium_longum	K04092
ERR6231616	R	Lee_2022	Bifidobacterium_adolescentis	K16148
ERR6231616	R	Lee_2022	Bifidobacterium_adolescentis	K02077
ERR6231616	R	Lee_2022	Bifidobacterium_longum	K01697
ERR6231616	R	Lee_2022	Bifidobacterium_adolescentis	K05794
ERR6231616	R	Lee_2022	Collinsella_aerofaciens	K07096
ERR6231616	R	Lee_2022	Bifidobacterium_longum	K16148
ERR6231616	R	Lee_2022	Bifidobacterium_longum	K13527
ERR6231616	R	Lee_2022	Bifidobacterium_longum	K07503
ERR6231616	R	Lee_2022	Bifidobacterium_adolescentis	K10007
ERR6231616	R	Lee_2022	[Eubacterium]_hallii	K22452
ERR6231616	R	Lee_2022	Bifidobacterium_adolescentis	K01218
ERR6231616	R	Lee_2022	Bifidobacterium_adolescentis	K18917
ERR6231616	R	Lee_2022	Bifidobacterium_longum	K02077
ERR6231616	R	Lee_2022	Enterococcus_faecalis	K14205
ERR6231616	R	Lee_2022	Bifidobacterium_bifidum	K08372
ERR6231616	R	Lee_2022	Bifidobacterium_adolescentis	K01496
ERR6231616	R	Lee_2022	Collinsella_aerofaciens	K08744
ERR6231616	R	Lee_2022	Bifidobacterium_adolescentis	K03688
ERR6231616	R	Lee_2022	Bifidobacterium_adolescentis	K01697
ERR6231616	R	Lee_2022	Collinsella_aerofaciens	K13787
ERR6231616	R	Lee_2022	Bifidobacterium_longum	K03688
ERR6231616	R	Lee_2022	Bifidobacterium_longum	K05794
ERR6231616	R	Lee_2022	Bifidobacterium_longum	K02433
ERR6231616	R	Lee_2022	Bifidobacterium_longum	K18907
ERR6231616	R	Lee_2022	Bifidobacterium_longum	K24040
ERR6231616	R	Lee_2022	Bifidobacterium_bifidum	K01523
ERR6231616	R	Lee_2022	Bifidobacterium_bifidum	K05275
ERR6231616	R	Lee_2022	Collinsella_aerofaciens	K19509
ERR6231616	R	Lee_2022	Bifidobacterium_longum	K16235
ERR6231616	R	Lee_2022	Streptococcus_salivarius	K03688
ERR6231616	R	Lee_2022	Bifidobacterium_longum	K18917
ERR6231616	R	Lee_2022	Bifidobacterium_longum	K13829
ERR6231616	R	Lee_2022	Bifidobacterium_longum	K08372
ERR6231616	R	Lee_2022	Bifidobacterium_adolescentis	K00936
ERR6231616	R	Lee_2022	Bifidobacterium_adolescentis	K04092
ERR6231616	R	Lee_2022	Bifidobacterium_adolescentis	K10008
ERR6231616	R	Lee_2022	Bifidobacterium_adolescentis	K07006
ERR6231616	R	Lee_2022	Bifidobacterium_adolescentis	K20814
ERR6231616	R	Lee_2022	Bifidobacterium_longum	K09009
ERR6231616	R	Lee_2022	Bifidobacterium_longum	K21745
ERR6231616	R	Lee_2022	Bifidobacterium_longum	K03458
ERR6231616	R	Lee_2022	Collinsella_aerofaciens	K03688
ERR6231616	R	Lee_2022	Bifidobacterium_adolescentis	K10005
ERR6231616	R	Lee_2022	Bifidobacterium_adolescentis	K07736
ERR6231616	R	Lee_2022	Collinsella_aerofaciens	K13640
ERR6231616	R	Lee_2022	Bifidobacterium_longum	K00989
ERR6231616	R	Lee_2022	Bifidobacterium_longum	K10008
ERR6231616	R	Lee_2022	Bifidobacterium_bifidum	K02077
ERR6231616	R	Lee_2022	Bifidobacterium_longum	K09118
ERR6231616	R	Lee_2022	Bifidobacterium_longum	K22306
ERR6231616	R	Lee_2022	Bifidobacterium_bifidum	K02075
ERR6231616	R	Lee_2022	Collinsella_aerofaciens	K19506
ERR6231616	R	Lee_2022	[Eubacterium]_rectale	K03406
ERR6231616	R	Lee_2022	Bifidobacterium_longum	K13787
ERR6231616	R	Lee_2022	Bifidobacterium_longum	K10006
ERR6231616	R	Lee_2022	Faecalibacterium_prausnitzii	K07216
ERR6231616	R	Lee_2022	Bifidobacterium_longum	K16147
ERR6231616	R	Lee_2022	Bifidobacterium_adolescentis	K13829
ERR6231616	R	Lee_2022	Bifidobacterium_bifidum	K10008
ERR6231616	R	Lee_2022	Bifidobacterium_longum	K05275
ERR6231616	R	Lee_2022	Bifidobacterium_bifidum	K01496
ERR6231616	R	Lee_2022	Bifidobacterium_longum	K08744
ERR6231616	R	Lee_2022	Bifidobacterium_bifidum	K03727
ERR6231616	R	Lee_2022	Bifidobacterium_adolescentis	K18907
ERR6231616	R	Lee_2022	Bifidobacterium_adolescentis	K23258
ERR6231616	R	Lee_2022	Bifidobacterium_adolescentis	K00989
ERR6231616	R	Lee_2022	Collinsella_aerofaciens	K19508
ERR6231616	R	Lee_2022	Bifidobacterium_adolescentis	K02074
ERR6231616	R	Lee_2022	Bifidobacterium_adolescentis	K03489
ERR6231616	R	Lee_2022	Bifidobacterium_bifidum	K01807
ERR6231616	R	Lee_2022	Bifidobacterium_adolescentis	K21495
ERR6231616	R	Lee_2022	Bifidobacterium_longum	K10007
ERR6231616	R	Lee_2022	Bifidobacterium_adolescentis	K07284
ERR6231616	R	Lee_2022	Bifidobacterium_adolescentis	K13571
ERR6231616	R	Lee_2022	Bifidobacterium_adolescentis	K07177
ERR6231616	R	Lee_2022	Bifidobacterium_adolescentis	K11533
ERR6231616	R	Lee_2022	Bifidobacterium_adolescentis	K18205
ERR6231616	R	Lee_2022	Bifidobacterium_bifidum	K05794
ERR6231616	R	Lee_2022	Bifidobacterium_adolescentis	K14205
ERR6231616	R	Lee_2022	Streptococcus_salivarius	K19506
ERR6231616	R	Lee_2022	Bifidobacterium_bifidum	K13829
ERR6231616	R	Lee_2022	Bifidobacterium_longum	K11533
ERR6231616	R	Lee_2022	Bifidobacterium_bifidum	K08744
ERR6231616	R	Lee_2022	Bifidobacterium_adolescentis	K23980
ERR6231616	R	Lee_2022	Bifidobacterium_longum	K00936
ERR6231616	R	Lee_2022	Bifidobacterium_adolescentis	K09009
ERR6231616	R	Lee_2022	Faecalibacterium_prausnitzii	K18890
ERR6231616	R	Lee_2022	Bifidobacterium_adolescentis	K12554
ERR6231616	R	Lee_2022	Bifidobacterium_longum	K03489
ERR6231616	R	Lee_2022	Bifidobacterium_longum	K07284
ERR6231616	R	Lee_2022	Bifidobacterium_bifidum	K10005
ERR6231616	R	Lee_2022	Bifidobacterium_adolescentis	K10006
ERR6231616	R	Lee_2022	Bifidobacterium_adolescentis	K13527
ERR6231616	R	Lee_2022	Bifidobacterium_longum	K01807
ERR6231616	R	Lee_2022	Bifidobacterium_longum	K03727
ERR6231616	R	Lee_2022	Collinsella_aerofaciens	K00989
ERR6231616	R	Lee_2022	Bifidobacterium_bifidum	K02433
ERR6231616	R	Lee_2022	Bifidobacterium_longum	K18206
ERR6231616	R	Lee_2022	Bifidobacterium_bifidum	K18907
ERR6231616	R	Lee_2022	Bifidobacterium_longum	K12554
ERR6231616	R	Lee_2022	Bifidobacterium_adolescentis	K18955
ERR6231616	R	Lee_2022	Bifidobacterium_longum	K07736
ERR6231616	R	Lee_2022	Bifidobacterium_longum	K21495
ERR6231616	R	Lee_2022	Faecalibacterium_prausnitzii	K07450
ERR6231616	R	Lee_2022	Bifidobacterium_longum	K07768
ERR6231616	R	Lee_2022	Bifidobacterium_longum	K10005
ERR6231616	R	Lee_2022	Bifidobacterium_adolescentis	K16147
ERR6231616	R	Lee_2022	[Eubacterium]_rectale	K07450
ERR6231616	R	Lee_2022	Bifidobacterium_longum	K20814
ERR6231616	R	Lee_2022	Bifidobacterium_adolescentis	K20276
ERR6231616	R	Lee_2022	Bifidobacterium_longum	K02075
ERR6231616	R	Lee_2022	Collinsella_aerofaciens	K10006
ERR6231616	R	Lee_2022	Bifidobacterium_longum	K16784
ERR6231616	R	Lee_2022	[Eubacterium]_rectale	K07768
ERR6231616	R	Lee_2022	Bifidobacterium_bifidum	K03458
ERR6231616	R	Lee_2022	Bifidobacterium_longum	K18205
ERR6231616	R	Lee_2022	Bifidobacterium_bifidum	K02074
ERR6231616	R	Lee_2022	Faecalibacterium_prausnitzii	K07448
ERR6231616	R	Lee_2022	Collinsella_aerofaciens	K10008
ERR6231616	R	Lee_2022	Collinsella_aerofaciens	K01210
ERR6231616	R	Lee_2022	Bifidobacterium_longum	K01496
ERR6231616	R	Lee_2022	Bifidobacterium_adolescentis	K16235
ERR6231616	R	Lee_2022	Anaerostipes_hadrus	K05364
ERR6231616	R	Lee_2022	Bifidobacterium_adolescentis	K05275
ERR6231616	R	Lee_2022	Bifidobacterium_adolescentis	K16925
ERR6231616	R	Lee_2022	Collinsella_aerofaciens	K08372
ERR6231616	R	Lee_2022	Bifidobacterium_longum	K13059
ERR6231616	R	Lee_2022	[Eubacterium]_rectale	K03688
ERR6231616	R	Lee_2022	Bifidobacterium_longum	K02074
ERR6231616	R	Lee_2022	Bifidobacterium_bifidum	K07503
ERR6231616	R	Lee_2022	Bifidobacterium_longum	K23258
ERR6231616	R	Lee_2022	Bifidobacterium_bifidum	K07736
ERR6231616	R	Lee_2022	Bifidobacterium_adolescentis	K08372
ERR6231616	R	Lee_2022	[Eubacterium]_rectale	K16235
ERR6231616	R	Lee_2022	Bifidobacterium_longum	K05364
ERR6231616	R	Lee_2022	Bifidobacterium_longum	K06117
ERR6231616	R	Lee_2022	Collinsella_aerofaciens	K10007
ERR6231616	R	Lee_2022	Bifidobacterium_longum	K00886
ERR6231616	R	Lee_2022	Bifidobacterium_adolescentis	K21745
ERR6231616	R	Lee_2022	Bifidobacterium_adolescentis	K18206
ERR6231616	R	Lee_2022	Bifidobacterium_adolescentis	K05364
ERR6231616	R	Lee_2022	Bifidobacterium_longum	K07006
ERR6231616	R	Lee_2022	Bifidobacterium_longum	K23980
ERR6231616	R	Lee_2022	Bifidobacterium_longum	K18955
ERR6231616	R	Lee_2022	Bifidobacterium_bifidum	K10006
ERR6232382	NR	Lee_2022	Collinsella_aerofaciens	K19506
ERR6232382	NR	Lee_2022	Bifidobacterium_adolescentis	K23980
ERR6232382	NR	Lee_2022	Collinsella_aerofaciens	K01523
ERR6232382	NR	Lee_2022	[Eubacterium]_hallii	K07651
ERR6232382	NR	Lee_2022	Faecalibacterium_prausnitzii	K21140
ERR6232382	NR	Lee_2022	[Eubacterium]_rectale	K07736
ERR6232382	NR	Lee_2022	Anaerostipes_hadrus	K07284
ERR6232382	NR	Lee_2022	Bifidobacterium_longum	K02077
ERR6232382	NR	Lee_2022	Bifidobacterium_longum	K13787
ERR6232382	NR	Lee_2022	Bifidobacterium_adolescentis	K13640
ERR6232382	NR	Lee_2022	Bifidobacterium_longum	K08744
ERR6232382	NR	Lee_2022	Collinsella_aerofaciens	K19507
ERR6232382	NR	Lee_2022	Bifidobacterium_adolescentis	K22306
ERR6232382	NR	Lee_2022	Bifidobacterium_adolescentis	K18955
ERR6232382	NR	Lee_2022	Bifidobacterium_longum	K00936
ERR6232382	NR	Lee_2022	Faecalibacterium_prausnitzii	K23352
ERR6232382	NR	Lee_2022	Bifidobacterium_longum	K01560
ERR6232382	NR	Lee_2022	Bifidobacterium_adolescentis	K02077
ERR6232382	NR	Lee_2022	Bifidobacterium_adolescentis	K07768
ERR6232382	NR	Lee_2022	Bifidobacterium_adolescentis	K13787
ERR6232382	NR	Lee_2022	Faecalibacterium_prausnitzii	K02653
ERR6232382	NR	Lee_2022	Collinsella_aerofaciens	K01496
ERR6232382	NR	Lee_2022	Collinsella_aerofaciens	K16209
ERR6232382	NR	Lee_2022	Bifidobacterium_adolescentis	K10005
ERR6232382	NR	Lee_2022	Bifidobacterium_longum	K21495
ERR6232382	NR	Lee_2022	[Eubacterium]_rectale	K05364
ERR6232382	NR	Lee_2022	Bifidobacterium_longum	K22306
ERR6232382	NR	Lee_2022	Bifidobacterium_longum	K10006
ERR6232382	NR	Lee_2022	Bifidobacterium_adolescentis	K11533
ERR6232382	NR	Lee_2022	Bifidobacterium_longum	K07177
ERR6232382	NR	Lee_2022	Bifidobacterium_adolescentis	K16235
ERR6232382	NR	Lee_2022	Bifidobacterium_adolescentis	K08372
ERR6232382	NR	Lee_2022	Collinsella_aerofaciens	K19508
ERR6232382	NR	Lee_2022	Collinsella_aerofaciens	K07096
ERR6232382	NR	Lee_2022	Bifidobacterium_adolescentis	K07503
ERR6232382	NR	Lee_2022	Bifidobacterium_adolescentis	K05364
ERR6232382	NR	Lee_2022	Faecalibacterium_prausnitzii	K06283
ERR6232382	NR	Lee_2022	Bifidobacterium_longum	K04092
ERR6232382	NR	Lee_2022	Bifidobacterium_adolescentis	K03727
ERR6232382	NR	Lee_2022	Bifidobacterium_longum	K18205
ERR6232382	NR	Lee_2022	Bifidobacterium_longum	K23258
ERR6232382	NR	Lee_2022	Faecalibacterium_prausnitzii	K13542
ERR6232382	NR	Lee_2022	Bifidobacterium_adolescentis	K18907
ERR6232382	NR	Lee_2022	[Eubacterium]_rectale	K06283
ERR6232382	NR	Lee_2022	Bifidobacterium_adolescentis	K08744
ERR6232382	NR	Lee_2022	[Eubacterium]_rectale	K21140
ERR6232382	NR	Lee_2022	[Eubacterium]_rectale	K17675
ERR6232382	NR	Lee_2022	Bifidobacterium_adolescentis	K21745
ERR6232382	NR	Lee_2022	Bifidobacterium_adolescentis	K03688
ERR6232382	NR	Lee_2022	Collinsella_aerofaciens	K10006
ERR6232382	NR	Lee_2022	[Eubacterium]_rectale	K07096
ERR6232382	NR	Lee_2022	Bifidobacterium_longum	K24040
ERR6232382	NR	Lee_2022	Bifidobacterium_longum	K02075
ERR6232382	NR	Lee_2022	Bifidobacterium_longum	K10005
ERR6232382	NR	Lee_2022	Bifidobacterium_adolescentis	K07736
ERR6232382	NR	Lee_2022	Bifidobacterium_longum	K18917
ERR6232382	NR	Lee_2022	Bifidobacterium_adolescentis	K07284
ERR6232382	NR	Lee_2022	Bifidobacterium_adolescentis	K01218
ERR6232382	NR	Lee_2022	Collinsella_aerofaciens	K03688
ERR6232382	NR	Lee_2022	Bifidobacterium_adolescentis	K16209
ERR6232382	NR	Lee_2022	[Eubacterium]_hallii	K21140
ERR6232382	NR	Lee_2022	Bifidobacterium_adolescentis	K00989
ERR6232382	NR	Lee_2022	Collinsella_aerofaciens	K19509
ERR6232382	NR	Lee_2022	Bifidobacterium_longum	K07768
ERR6232382	NR	Lee_2022	Bifidobacterium_longum	K03688
ERR6232382	NR	Lee_2022	Bifidobacterium_longum	K16148
ERR6232382	NR	Lee_2022	Bifidobacterium_longum	K05794
ERR6232382	NR	Lee_2022	Bifidobacterium_longum	K11263
ERR6232382	NR	Lee_2022	Bifidobacterium_longum	K13059
ERR6232382	NR	Lee_2022	[Eubacterium]_rectale	K10830
ERR6232382	NR	Lee_2022	Bifidobacterium_adolescentis	K01807
ERR6232382	NR	Lee_2022	[Eubacterium]_hallii	K23352
ERR6232382	NR	Lee_2022	Bifidobacterium_longum	K18206
ERR6232382	NR	Lee_2022	Bifidobacterium_longum	K10007
ERR6232382	NR	Lee_2022	Collinsella_aerofaciens	K08372
ERR6232382	NR	Lee_2022	Collinsella_aerofaciens	K10007
ERR6232382	NR	Lee_2022	Bifidobacterium_adolescentis	K01496
ERR6232382	NR	Lee_2022	Bifidobacterium_adolescentis	K09118
ERR6232382	NR	Lee_2022	Bifidobacterium_adolescentis	K02074
ERR6232382	NR	Lee_2022	Bifidobacterium_longum	K01496
ERR6232382	NR	Lee_2022	Bifidobacterium_adolescentis	K10007
ERR6232382	NR	Lee_2022	[Eubacterium]_rectale	K07216
ERR6232382	NR	Lee_2022	Bifidobacterium_longum	K06117
ERR6232382	NR	Lee_2022	Bifidobacterium_adolescentis	K07177
ERR6232382	NR	Lee_2022	Bifidobacterium_longum	K07006
ERR6232382	NR	Lee_2022	Collinsella_aerofaciens	K06117
ERR6232382	NR	Lee_2022	Bifidobacterium_adolescentis	K01560
ERR6232382	NR	Lee_2022	Collinsella_aerofaciens	K00989
ERR6232382	NR	Lee_2022	Bifidobacterium_adolescentis	K00936
ERR6232382	NR	Lee_2022	Bifidobacterium_longum	K21745
ERR6232382	NR	Lee_2022	Faecalibacterium_prausnitzii	K07651
ERR6232382	NR	Lee_2022	Faecalibacterium_prausnitzii	K24866
ERR6232382	NR	Lee_2022	Collinsella_aerofaciens	K13640
ERR6232382	NR	Lee_2022	Bifidobacterium_longum	K09118
ERR6232382	NR	Lee_2022	Streptococcus_thermophilus	K03458
ERR6232382	NR	Lee_2022	Bifidobacterium_adolescentis	K16784
ERR6232382	NR	Lee_2022	Bifidobacterium_adolescentis	K18917
ERR6232382	NR	Lee_2022	Bifidobacterium_adolescentis	K00886
ERR6232382	NR	Lee_2022	Bifidobacterium_adolescentis	K14205
ERR6232382	NR	Lee_2022	Bifidobacterium_longum	K13527
ERR6232382	NR	Lee_2022	Bifidobacterium_adolescentis	K04092
ERR6232382	NR	Lee_2022	Faecalibacterium_prausnitzii	K07503
ERR6232382	NR	Lee_2022	Bifidobacterium_adolescentis	K13829
ERR6232382	NR	Lee_2022	Bifidobacterium_longum	K03727
ERR6232382	NR	Lee_2022	Bifidobacterium_longum	K02653
ERR6232382	NR	Lee_2022	Bifidobacterium_adolescentis	K10008
ERR6232382	NR	Lee_2022	Bifidobacterium_adolescentis	K02433
ERR6232382	NR	Lee_2022	Collinsella_aerofaciens	K07284
ERR6232382	NR	Lee_2022	Bifidobacterium_longum	K13829
ERR6232382	NR	Lee_2022	Bifidobacterium_longum	K16784
ERR6232382	NR	Lee_2022	[Eubacterium]_rectale	K16925
ERR6232382	NR	Lee_2022	Bifidobacterium_longum	K00886
ERR6232382	NR	Lee_2022	Bifidobacterium_longum	K07442
ERR6232382	NR	Lee_2022	[Eubacterium]_rectale	K24866
ERR6232382	NR	Lee_2022	Bifidobacterium_longum	K12554
ERR6232382	NR	Lee_2022	[Eubacterium]_rectale	K03688
ERR6232382	NR	Lee_2022	Bifidobacterium_longum	K03458
ERR6232382	NR	Lee_2022	Collinsella_aerofaciens	K14192
ERR6232382	NR	Lee_2022	Bifidobacterium_longum	K05275
ERR6232382	NR	Lee_2022	Bifidobacterium_longum	K16925
ERR6232382	NR	Lee_2022	Bifidobacterium_adolescentis	K02653
ERR6232382	NR	Lee_2022	Bifidobacterium_adolescentis	K09009
ERR6232382	NR	Lee_2022	[Eubacterium]_rectale	K02278
ERR6232382	NR	Lee_2022	Collinsella_aerofaciens	K10008
ERR6232382	NR	Lee_2022	Bifidobacterium_longum	K20814
ERR6232382	NR	Lee_2022	Bifidobacterium_longum	K18955
ERR6232382	NR	Lee_2022	Faecalibacterium_prausnitzii	K07450
ERR6232382	NR	Lee_2022	Bifidobacterium_adolescentis	K05794
ERR6232382	NR	Lee_2022	Bifidobacterium_longum	K07284
ERR6232382	NR	Lee_2022	Bifidobacterium_longum	K02433
ERR6232382	NR	Lee_2022	Collinsella_aerofaciens	K06330
ERR6232382	NR	Lee_2022	Bifidobacterium_adolescentis	K21495
ERR6232382	NR	Lee_2022	Bifidobacterium_longum	K13640
ERR6232382	NR	Lee_2022	Bifidobacterium_adolescentis	K01697
ERR6232382	NR	Lee_2022	Bifidobacterium_adolescentis	K16925
ERR6232382	NR	Lee_2022	[Eubacterium]_rectale	K18890
ERR6232382	NR	Lee_2022	[Eubacterium]_hallii	K07216
ERR6232382	NR	Lee_2022	Bifidobacterium_adolescentis	K13571
ERR6232382	NR	Lee_2022	[Eubacterium]_rectale	K23352
ERR6232382	NR	Lee_2022	Streptococcus_thermophilus	K16209
ERR6232382	NR	Lee_2022	Bifidobacterium_longum	K23980
ERR6232382	NR	Lee_2022	Bifidobacterium_longum	K07736
ERR6232382	NR	Lee_2022	Bifidobacterium_adolescentis	K23258
ERR6232382	NR	Lee_2022	Bifidobacterium_longum	K01523
ERR6232382	NR	Lee_2022	Bifidobacterium_adolescentis	K05275
ERR6232382	NR	Lee_2022	[Eubacterium]_rectale	K13542
ERR6232382	NR	Lee_2022	[Eubacterium]_rectale	K14188
ERR6232382	NR	Lee_2022	Streptococcus_thermophilus	K03688
ERR6232382	NR	Lee_2022	Ruminococcus_bicirculans	K09992
ERR6232382	NR	Lee_2022	Bifidobacterium_adolescentis	K10006
ERR6232382	NR	Lee_2022	[Eubacterium]_rectale	K06383
ERR6232382	NR	Lee_2022	Bifidobacterium_longum	K16235
ERR6232382	NR	Lee_2022	Faecalibacterium_prausnitzii	K03480
ERR6232382	NR	Lee_2022	Bifidobacterium_longum	K02074
ERR6232382	NR	Lee_2022	Bifidobacterium_longum	K08372
ERR6232382	NR	Lee_2022	Bifidobacterium_adolescentis	K07442
ERR6232382	NR	Lee_2022	Bifidobacterium_longum	K18907
ERR6232382	NR	Lee_2022	Bifidobacterium_longum	K11533
ERR6232382	NR	Lee_2022	Bifidobacterium_longum	K00989
ERR6232382	NR	Lee_2022	Bifidobacterium_adolescentis	K13527
ERR6232382	NR	Lee_2022	Bifidobacterium_adolescentis	K12554
ERR6232382	NR	Lee_2022	Bifidobacterium_adolescentis	K20814
ERR6232382	NR	Lee_2022	Collinsella_aerofaciens	K08744
ERR6232382	NR	Lee_2022	Adlercreutzia_equolifaciens	K03688
ERR6232382	NR	Lee_2022	Bifidobacterium_longum	K13571
ERR6232382	NR	Lee_2022	[Eubacterium]_rectale	K14475
ERR6232382	NR	Lee_2022	Faecalibacterium_prausnitzii	K22452
ERR6232382	NR	Lee_2022	Bifidobacterium_adolescentis	K18206
ERR6232382	NR	Lee_2022	Faecalibacterium_prausnitzii	K03929
ERR6232382	NR	Lee_2022	Bifidobacterium_longum	K05364
ERR6232382	NR	Lee_2022	Bifidobacterium_longum	K16147
ERR6232382	NR	Lee_2022	Bifidobacterium_adolescentis	K18205
ERR6232382	NR	Lee_2022	Bifidobacterium_adolescentis	K07006
ERR6232382	NR	Lee_2022	Bifidobacterium_adolescentis	K03458
ERR6232382	NR	Lee_2022	Bifidobacterium_longum	K10008
ERR6232382	NR	Lee_2022	Bifidobacterium_longum	K14205
ERR6232382	NR	Lee_2022	Bifidobacterium_longum	K01807
ERR6232382	NR	Lee_2022	Bifidobacterium_longum	K09009
ERR6232382	NR	Lee_2022	Bifidobacterium_longum	K01697
ERR6232382	NR	Lee_2022	Collinsella_aerofaciens	K13787
ERR6232382	NR	Lee_2022	Bifidobacterium_adolescentis	K16147
ERR6232382	NR	Lee_2022	Bifidobacterium_adolescentis	K02075
ERR6232382	NR	Lee_2022	Bifidobacterium_longum	K07503
ERR6232382	NR	Lee_2022	Bifidobacterium_longum	K24017
ERR6232425	NR	Lee_2022	Bifidobacterium_longum	K23258
ERR6232425	NR	Lee_2022	Enterococcus_faecalis	K19509
ERR6232425	NR	Lee_2022	Bifidobacterium_longum	K08372
ERR6232425	NR	Lee_2022	Enterococcus_faecalis	K12997
ERR6232425	NR	Lee_2022	Bifidobacterium_longum	K10008
ERR6232425	NR	Lee_2022	Enterococcus_faecalis	K16925
ERR6232425	NR	Lee_2022	Bifidobacterium_longum	K02077
ERR6232425	NR	Lee_2022	Collinsella_aerofaciens	K13787
ERR6232425	NR	Lee_2022	Collinsella_aerofaciens	K10007
ERR6232425	NR	Lee_2022	Bifidobacterium_bifidum	K10007
ERR6232425	NR	Lee_2022	Enterococcus_faecalis	K03458
ERR6232425	NR	Lee_2022	Faecalitalea_cylindroides	K01560
ERR6232425	NR	Lee_2022	Bifidobacterium_longum	K11533
ERR6232425	NR	Lee_2022	Collinsella_aerofaciens	K01496
ERR6232425	NR	Lee_2022	Bifidobacterium_longum	K07768
ERR6232425	NR	Lee_2022	Escherichia_coli	K18890
ERR6232425	NR	Lee_2022	Bifidobacterium_longum	K11263
ERR6232425	NR	Lee_2022	Enterococcus_faecalis	K14205
ERR6232425	NR	Lee_2022	Bifidobacterium_longum	K00936
ERR6232425	NR	Lee_2022	Bifidobacterium_longum	K24040
ERR6232425	NR	Lee_2022	Enterococcus_faecalis	K07177
ERR6232425	NR	Lee_2022	Faecalitalea_cylindroides	K01807
ERR6232425	NR	Lee_2022	Enterococcus_faecalis	K19003
ERR6232425	NR	Lee_2022	Bifidobacterium_longum	K05275
ERR6232425	NR	Lee_2022	Bifidobacterium_longum	K13829
ERR6232425	NR	Lee_2022	Collinsella_aerofaciens	K08744
ERR6232425	NR	Lee_2022	Collinsella_aerofaciens	K03688
ERR6232425	NR	Lee_2022	Enterococcus_faecalis	K12554
ERR6232425	NR	Lee_2022	Bifidobacterium_longum	K09118
ERR6232425	NR	Lee_2022	Bifidobacterium_longum	K16147
ERR6232425	NR	Lee_2022	Enterococcus_faecalis	K03707
ERR6232425	NR	Lee_2022	Bifidobacterium_longum	K19003
ERR6232425	NR	Lee_2022	Enterococcus_faecalis	K15024
ERR6232425	NR	Lee_2022	Collinsella_aerofaciens	K19508
ERR6232425	NR	Lee_2022	Collinsella_aerofaciens	K19507
ERR6232425	NR	Lee_2022	Bifidobacterium_longum	K01697
ERR6232425	NR	Lee_2022	Bifidobacterium_longum	K16209
ERR6232425	NR	Lee_2022	Enterococcus_faecalis	K07448
ERR6232425	NR	Lee_2022	Enterococcus_faecalis	K18907
ERR6232425	NR	Lee_2022	Collinsella_aerofaciens	K14192
ERR6232425	NR	Lee_2022	Bifidobacterium_longum	K18205
ERR6232425	NR	Lee_2022	Bifidobacterium_longum	K00989
ERR6232425	NR	Lee_2022	Enterococcus_faecalis	K02433
ERR6232425	NR	Lee_2022	Faecalitalea_cylindroides	K03688
ERR6232425	NR	Lee_2022	Bifidobacterium_longum	K02433
ERR6232425	NR	Lee_2022	Bifidobacterium_longum	K18206
ERR6232425	NR	Lee_2022	Collinsella_aerofaciens	K01523
ERR6232425	NR	Lee_2022	Bifidobacterium_longum	K07284
ERR6232425	NR	Lee_2022	Collinsella_aerofaciens	K06330
ERR6232425	NR	Lee_2022	Faecalitalea_cylindroides	K19509
ERR6232425	NR	Lee_2022	Collinsella_aerofaciens	K01210
ERR6232425	NR	Lee_2022	Collinsella_aerofaciens	K19506
ERR6232425	NR	Lee_2022	Collinsella_aerofaciens	K10006
ERR6232425	NR	Lee_2022	Bifidobacterium_longum	K13571
ERR6232425	NR	Lee_2022	Enterococcus_faecalis	K01560
ERR6232425	NR	Lee_2022	Bifidobacterium_longum	K10005
ERR6232425	NR	Lee_2022	Collinsella_aerofaciens	K13640
ERR6232425	NR	Lee_2022	Bifidobacterium_bifidum	K10008
ERR6232425	NR	Lee_2022	Bifidobacterium_longum	K03688
ERR6232425	NR	Lee_2022	Collinsella_aerofaciens	K19509
ERR6232425	NR	Lee_2022	Collinsella_aerofaciens	K10008
ERR6232425	NR	Lee_2022	Enterococcus_faecalis	K14188
ERR6232425	NR	Lee_2022	Enterococcus_faecalis	K07284
ERR6232425	NR	Lee_2022	Bifidobacterium_longum	K07177
ERR6232425	NR	Lee_2022	Collinsella_aerofaciens	K08372
ERR6232425	NR	Lee_2022	Faecalitalea_cylindroides	K19507
ERR6232425	NR	Lee_2022	Collinsella_aerofaciens	K07284
ERR6232425	NR	Lee_2022	Bifidobacterium_longum	K16235
ERR6232425	NR	Lee_2022	Bifidobacterium_longum	K12554
ERR6232425	NR	Lee_2022	Bifidobacterium_longum	K13059
ERR6232425	NR	Lee_2022	Bifidobacterium_longum	K23980
ERR6232425	NR	Lee_2022	Bifidobacterium_longum	K02074
ERR6232425	NR	Lee_2022	Bifidobacterium_longum	K13787
ERR6232425	NR	Lee_2022	Enterococcus_faecalis	K00936
ERR6232425	NR	Lee_2022	Enterococcus_faecalis	K21993
ERR6232425	NR	Lee_2022	Enterococcus_faecalis	K00989
ERR6232425	NR	Lee_2022	Bifidobacterium_longum	K20814
ERR6232425	NR	Lee_2022	Escherichia_coli	K02199
ERR6232425	NR	Lee_2022	Enterococcus_faecalis	K19508
ERR6232425	NR	Lee_2022	Enterococcus_faecalis	K01807
ERR6232425	NR	Lee_2022	Collinsella_aerofaciens	K00989
ERR6232425	NR	Lee_2022	Escherichia_coli	K03688
ERR6232425	NR	Lee_2022	Bifidobacterium_longum	K01807
ERR6232425	NR	Lee_2022	Bifidobacterium_longum	K03727
ERR6232425	NR	Lee_2022	Enterococcus_faecalis	K19506
ERR6232425	NR	Lee_2022	Bifidobacterium_longum	K13527
ERR6232425	NR	Lee_2022	Collinsella_aerofaciens	K07096
ERR6232425	NR	Lee_2022	Bifidobacterium_longum	K05794
ERR6232425	NR	Lee_2022	Bifidobacterium_longum	K06117
ERR6232425	NR	Lee_2022	Enterococcus_faecalis	K18890
ERR6232425	NR	Lee_2022	Faecalibacterium_prausnitzii	K07450
ERR6232425	NR	Lee_2022	Bifidobacterium_longum	K05364
ERR6232458	NR	Lee_2022	Collinsella_aerofaciens	K19508
ERR6232458	NR	Lee_2022	Bifidobacterium_longum	K13571
ERR6232458	NR	Lee_2022	[Eubacterium]_rectale	K16925
ERR6232458	NR	Lee_2022	Gordonibacter_urolithinfaciens	K02653
ERR6232458	NR	Lee_2022	[Eubacterium]_rectale	K07450
ERR6232458	NR	Lee_2022	Bifidobacterium_longum	K10008
ERR6232458	NR	Lee_2022	Eggerthella_lenta	K14475
ERR6232458	NR	Lee_2022	Adlercreutzia_equolifaciens	K08744
ERR6232458	NR	Lee_2022	Bifidobacterium_longum	K16147
ERR6232458	NR	Lee_2022	Bifidobacterium_longum	K00989
ERR6232458	NR	Lee_2022	Faecalibacterium_prausnitzii	K16148
ERR6232458	NR	Lee_2022	[Eubacterium]_hallii	K07716
ERR6232458	NR	Lee_2022	Eggerthella_lenta	K20859
ERR6232458	NR	Lee_2022	Bifidobacterium_animalis	K00897
ERR6232458	NR	Lee_2022	Collinsella_aerofaciens	K19509
ERR6232458	NR	Lee_2022	Faecalitalea_cylindroides	K01560
ERR6232458	NR	Lee_2022	Eggerthella_lenta	K08744
ERR6232458	NR	Lee_2022	Eggerthella_lenta	K03688
ERR6232458	NR	Lee_2022	Bifidobacterium_longum	K23258
ERR6232458	NR	Lee_2022	Collinsella_aerofaciens	K06330
ERR6232458	NR	Lee_2022	Adlercreutzia_equolifaciens	K02653
ERR6232458	NR	Lee_2022	Streptococcus_salivarius	K03688
ERR6232458	NR	Lee_2022	[Eubacterium]_rectale	K14188
ERR6232458	NR	Lee_2022	Eggerthella_lenta	K01523
ERR6232458	NR	Lee_2022	Bifidobacterium_longum	K13787
ERR6232458	NR	Lee_2022	[Eubacterium]_rectale	K05364
ERR6232458	NR	Lee_2022	[Eubacterium]_rectale	K14475
ERR6232458	NR	Lee_2022	Bifidobacterium_longum	K04092
ERR6232458	NR	Lee_2022	[Eubacterium]_hallii	K11214
ERR6232458	NR	Lee_2022	[Eubacterium]_rectale	K22452
ERR6232458	NR	Lee_2022	Bifidobacterium_longum	K01807
ERR6232458	NR	Lee_2022	Bifidobacterium_longum	K10006
ERR6232458	NR	Lee_2022	Adlercreutzia_equolifaciens	K07503
ERR6232458	NR	Lee_2022	Bifidobacterium_longum	K07736
ERR6232458	NR	Lee_2022	Bifidobacterium_longum	K20814
ERR6232458	NR	Lee_2022	Bifidobacterium_animalis	K00989
ERR6232458	NR	Lee_2022	Adlercreutzia_equolifaciens	K08372
ERR6232458	NR	Lee_2022	Adlercreutzia_equolifaciens	K03727
ERR6232458	NR	Lee_2022	Bifidobacterium_longum	K12554
ERR6232458	NR	Lee_2022	Adlercreutzia_equolifaciens	K13787
ERR6232458	NR	Lee_2022	Bifidobacterium_longum	K16235
ERR6232458	NR	Lee_2022	Gordonibacter_urolithinfaciens	K08372
ERR6232458	NR	Lee_2022	Bifidobacterium_longum	K03688
ERR6232458	NR	Lee_2022	Collinsella_aerofaciens	K13640
ERR6232458	NR	Lee_2022	Bifidobacterium_longum	K13527
ERR6232458	NR	Lee_2022	Bifidobacterium_longum	K07006
ERR6232458	NR	Lee_2022	[Eubacterium]_rectale	K18890
ERR6232458	NR	Lee_2022	Bifidobacterium_longum	K00936
ERR6232458	NR	Lee_2022	Bifidobacterium_longum	K16925
ERR6232458	NR	Lee_2022	Collinsella_aerofaciens	K01523
ERR6232458	NR	Lee_2022	Bifidobacterium_longum	K21745
ERR6232458	NR	Lee_2022	Eggerthella_lenta	K01496
ERR6232458	NR	Lee_2022	Collinsella_aerofaciens	K01496
ERR6232458	NR	Lee_2022	Collinsella_aerofaciens	K07096
ERR6232458	NR	Lee_2022	Bifidobacterium_longum	K05364
ERR6232458	NR	Lee_2022	[Eubacterium]_rectale	K02278
ERR6232458	NR	Lee_2022	Bifidobacterium_adolescentis	K18907
ERR6232458	NR	Lee_2022	Eggerthella_lenta	K03727
ERR6232458	NR	Lee_2022	Eggerthella_lenta	K02653
ERR6232458	NR	Lee_2022	Faecalibacterium_prausnitzii	K07642
ERR6232458	NR	Lee_2022	Bifidobacterium_animalis	K21745
ERR6232458	NR	Lee_2022	Bifidobacterium_longum	K10005
ERR6232458	NR	Lee_2022	Collinsella_aerofaciens	K08372
ERR6232458	NR	Lee_2022	Bifidobacterium_longum	K16148
ERR6232458	NR	Lee_2022	Collinsella_aerofaciens	K13787
ERR6232458	NR	Lee_2022	Bifidobacterium_longum	K13829
ERR6232458	NR	Lee_2022	Collinsella_aerofaciens	K10007
ERR6232458	NR	Lee_2022	Bifidobacterium_longum	K05794
ERR6232458	NR	Lee_2022	[Eubacterium]_hallii	K21140
ERR6232458	NR	Lee_2022	[Eubacterium]_rectale	K24866
ERR6232458	NR	Lee_2022	Bifidobacterium_animalis	K03688
ERR6232458	NR	Lee_2022	[Eubacterium]_rectale	K07736
ERR6232458	NR	Lee_2022	Collinsella_aerofaciens	K10008
ERR6232458	NR	Lee_2022	Bifidobacterium_longum	K07177
ERR6232458	NR	Lee_2022	Bifidobacterium_longum	K18917
ERR6232458	NR	Lee_2022	Bifidobacterium_longum	K23980
ERR6232458	NR	Lee_2022	Bifidobacterium_animalis	K04092
ERR6232458	NR	Lee_2022	Bifidobacterium_longum	K07284
ERR6232458	NR	Lee_2022	Bifidobacterium_longum	K16209
ERR6232458	NR	Lee_2022	[Eubacterium]_rectale	K07216
ERR6232458	NR	Lee_2022	Collinsella_aerofaciens	K08744
ERR6232458	NR	Lee_2022	Bifidobacterium_longum	K08372
ERR6232458	NR	Lee_2022	Bifidobacterium_animalis	K21495
ERR6232458	NR	Lee_2022	Bifidobacterium_animalis	K18205
ERR6232458	NR	Lee_2022	[Eubacterium]_rectale	K06383
ERR6232458	NR	Lee_2022	[Eubacterium]_rectale	K17675
ERR6232458	NR	Lee_2022	Faecalitalea_cylindroides	K03688
ERR6232458	NR	Lee_2022	Collinsella_aerofaciens	K14192
ERR6232458	NR	Lee_2022	Collinsella_aerofaciens	K03688
ERR6232458	NR	Lee_2022	Collinsella_aerofaciens	K10006
ERR6232458	NR	Lee_2022	Collinsella_aerofaciens	K00989
ERR6232458	NR	Lee_2022	Bifidobacterium_longum	K09118
ERR6232458	NR	Lee_2022	[Eubacterium]_rectale	K13542
ERR6232458	NR	Lee_2022	Bifidobacterium_longum	K18206
ERR6232458	NR	Lee_2022	[Eubacterium]_rectale	K21140
ERR6232458	NR	Lee_2022	Bifidobacterium_longum	K01496
ERR6232458	NR	Lee_2022	Bifidobacterium_longum	K07503
ERR6232458	NR	Lee_2022	Bifidobacterium_longum	K24017
ERR6232458	NR	Lee_2022	Bifidobacterium_longum	K10007
ERR6232458	NR	Lee_2022	Bifidobacterium_longum	K02077
ERR6232458	NR	Lee_2022	Bifidobacterium_longum	K13640
ERR6232458	NR	Lee_2022	[Eubacterium]_rectale	K03688
ERR6232458	NR	Lee_2022	Bifidobacterium_animalis	K13640
ERR6232458	NR	Lee_2022	Collinsella_aerofaciens	K07284
ERR6232458	NR	Lee_2022	Bifidobacterium_longum	K13059
ERR6232458	NR	Lee_2022	Bifidobacterium_longum	K18205
ERR6232458	NR	Lee_2022	Adlercreutzia_equolifaciens	K03688
ERR6232458	NR	Lee_2022	Bifidobacterium_longum	K02075
ERR6232458	NR	Lee_2022	[Eubacterium]_rectale	K03480
ERR6232458	NR	Lee_2022	Bifidobacterium_longum	K07448
ERR6232458	NR	Lee_2022	Faecalibacterium_prausnitzii	K02653
ERR6232458	NR	Lee_2022	Eggerthella_lenta	K13787
ERR6232458	NR	Lee_2022	Bifidobacterium_longum	K02074
ERR6232458	NR	Lee_2022	Adlercreutzia_equolifaciens	K01496
ERR6232458	NR	Lee_2022	Streptococcus_salivarius	K16209
ERR6232458	NR	Lee_2022	Bifidobacterium_animalis	K07284
ERR6232458	NR	Lee_2022	Bifidobacterium_longum	K01697
ERR6232458	NR	Lee_2022	Bifidobacterium_longum	K16784
ERR6232458	NR	Lee_2022	Faecalitalea_cylindroides	K19507
ERR6232458	NR	Lee_2022	Faecalitalea_cylindroides	K19506
ERR6232458	NR	Lee_2022	Bifidobacterium_longum	K05275
ERR6232458	NR	Lee_2022	Bifidobacterium_longum	K24040
ERR6232458	NR	Lee_2022	[Eubacterium]_rectale	K10830
ERR6232458	NR	Lee_2022	Bifidobacterium_longum	K18955
ERR6232458	NR	Lee_2022	Bifidobacterium_longum	K07768
ERR6232458	NR	Lee_2022	Adlercreutzia_equolifaciens	K16147
ERR6232458	NR	Lee_2022	Adlercreutzia_equolifaciens	K13640
ERR6232458	NR	Lee_2022	Bifidobacterium_longum	K03458
ERR6232458	NR	Lee_2022	Bifidobacterium_longum	K21495
ERR6232458	NR	Lee_2022	Bifidobacterium_longum	K11533
ERR6232458	NR	Lee_2022	Bifidobacterium_longum	K02433
ERR6232458	NR	Lee_2022	[Eubacterium]_rectale	K23352
ERR6232458	NR	Lee_2022	Bifidobacterium_longum	K08744
ERR6232458	NR	Lee_2022	Faecalitalea_cylindroides	K19509
ERR6232458	NR	Lee_2022	Bifidobacterium_animalis	K12554
ERR6232458	NR	Lee_2022	Bifidobacterium_longum	K22306
ERR6232458	NR	Lee_2022	Eggerthella_lenta	K14205
ERR6232458	NR	Lee_2022	Bifidobacterium_longum	K01523
ERR6232458	NR	Lee_2022	Bifidobacterium_animalis	K05364
ERR6232458	NR	Lee_2022	Bifidobacterium_longum	K00886
ERR6232458	NR	Lee_2022	Bifidobacterium_animalis	K08372
ERR6232458	NR	Lee_2022	Adlercreutzia_equolifaciens	K07642
ERR6232458	NR	Lee_2022	Adlercreutzia_equolifaciens	K21745
ERR6232458	NR	Lee_2022	Bifidobacterium_animalis	K18206
ERR6232458	NR	Lee_2022	Bifidobacterium_longum	K09009
ERR6232458	NR	Lee_2022	Bifidobacterium_longum	K06117
ERR6232518	NR	Lee_2022	Bifidobacterium_longum	K07736
ERR6232518	NR	Lee_2022	Bifidobacterium_adolescentis	K22306
ERR6232518	NR	Lee_2022	Collinsella_aerofaciens	K19507
ERR6232518	NR	Lee_2022	Collinsella_aerofaciens	K08372
ERR6232518	NR	Lee_2022	Bifidobacterium_longum	K00886
ERR6232518	NR	Lee_2022	Bifidobacterium_bifidum	K16235
ERR6232518	NR	Lee_2022	Roseburia_hominis	K07768
ERR6232518	NR	Lee_2022	Bifidobacterium_adolescentis	K05275
ERR6232518	NR	Lee_2022	Collinsella_aerofaciens	K01496
ERR6232518	NR	Lee_2022	[Eubacterium]_hallii	K07651
ERR6232518	NR	Lee_2022	Bifidobacterium_adolescentis	K14205
ERR6232518	NR	Lee_2022	Bifidobacterium_longum	K08744
ERR6232518	NR	Lee_2022	Bifidobacterium_adolescentis	K16235
ERR6232518	NR	Lee_2022	Bifidobacterium_bifidum	K23980
ERR6232518	NR	Lee_2022	Bifidobacterium_longum	K20814
ERR6232518	NR	Lee_2022	Bifidobacterium_adolescentis	K20814
ERR6232518	NR	Lee_2022	Bifidobacterium_longum	K07503
ERR6232518	NR	Lee_2022	Bifidobacterium_bifidum	K13527
ERR6232518	NR	Lee_2022	Bifidobacterium_longum	K16148
ERR6232518	NR	Lee_2022	Bifidobacterium_bifidum	K10006
ERR6232518	NR	Lee_2022	Collinsella_aerofaciens	K01210
ERR6232518	NR	Lee_2022	Bifidobacterium_longum	K10007
ERR6232518	NR	Lee_2022	Bifidobacterium_longum	K07177
ERR6232518	NR	Lee_2022	Bifidobacterium_adolescentis	K16925
ERR6232518	NR	Lee_2022	Collinsella_aerofaciens	K14192
ERR6232518	NR	Lee_2022	Bifidobacterium_longum	K04092
ERR6232518	NR	Lee_2022	Collinsella_aerofaciens	K13640
ERR6232518	NR	Lee_2022	Bifidobacterium_longum	K13059
ERR6232518	NR	Lee_2022	Bifidobacterium_adolescentis	K05364
ERR6232518	NR	Lee_2022	Bifidobacterium_bifidum	K00936
ERR6232518	NR	Lee_2022	Bifidobacterium_bifidum	K03727
ERR6232518	NR	Lee_2022	Bifidobacterium_bifidum	K11533
ERR6232518	NR	Lee_2022	Bifidobacterium_bifidum	K13829
ERR6232518	NR	Lee_2022	Bifidobacterium_longum	K01807
ERR6232518	NR	Lee_2022	Bifidobacterium_longum	K02075
ERR6232518	NR	Lee_2022	Collinsella_aerofaciens	K19508
ERR6232518	NR	Lee_2022	Bifidobacterium_longum	K09009
ERR6232518	NR	Lee_2022	Bifidobacterium_bifidum	K13059
ERR6232518	NR	Lee_2022	Bifidobacterium_adolescentis	K23980
ERR6232518	NR	Lee_2022	[Eubacterium]_rectale	K07450
ERR6232518	NR	Lee_2022	Bifidobacterium_bifidum	K05275
ERR6232518	NR	Lee_2022	Bifidobacterium_longum	K13640
ERR6232518	NR	Lee_2022	Bifidobacterium_adolescentis	K18955
ERR6232518	NR	Lee_2022	Bifidobacterium_longum	K11533
ERR6232518	NR	Lee_2022	Bifidobacterium_bifidum	K18917
ERR6232518	NR	Lee_2022	Collinsella_aerofaciens	K08744
ERR6232518	NR	Lee_2022	Bifidobacterium_longum	K03727
ERR6232518	NR	Lee_2022	Collinsella_aerofaciens	K07284
ERR6232518	NR	Lee_2022	Bifidobacterium_longum	K18955
ERR6232518	NR	Lee_2022	[Eubacterium]_hallii	K22452
[truncated: 39,443 more rows]
